# Supplementary material for: The Effects of FreeSurfer Version, Workstation Type, and Macintosh Operating System Version on Anatomical Volume and Cortical Thickness Measurements
Source: PLoS One. 2012 Jun 1;7(6):e38234. doi: 10.1371/journal.pone.0038234 (PMC3365894; doi:10.1371/journal.pone.0038234)
Supplement: Table S2 — Detailed statistics of the tabulated volume measurements. (XLS) [file pone.0038234.s004.xls]

## Sheet: Legend
Table S2. Detailed results for the tabulated volume measurements
This EXCEL file consists of four sheets and each sheet contains three blocks.
- Sheet 1 is named “HP vs. Mac” and refers to the comparison between the HP and Macintosh workstations for the Freesurfer versions v4.3.1, v4.5.0, and v5.0.0.
- Sheet 2 is named “Between-version Mac” and shows the results for the comparisons v4.3.1 vs. v4.5.0, v4.3.1 vs. v5.0.0, and v4.5.0 vs. v5.0.0 for the Macintosch (OSX 10.5.8)
- Sheet 3 is named “Between-version HP” and shows the results for the comparisons v4.3.1 vs. v4.5.0, v4.3.1 vs. v5.0.0, and v4.5.0 vs. v5.0.0 for the HP (CentOS 5.3)
- Sheet 4 is named “OSX10.6 vs. OSX10.5” and refers to the comparison between the Mac OSX 10.6.4/5 and OSX 10.5.8 for the Freesurfer versions v4.3.1, v4.5.0, and v5.0.0.
For all comparisons N = 30 pairs were considered.
The columns contain the following statistics as shown in the header row of each block:
- Mean1 and Mean2 are the mean values for measurements 1 and 2, respectively (e.g., for sheet 1, measurement 1 refers to HP and measurement 2 refers to Mac).
- sd1 and sd2 are the corresponding standard deviations.
- Mean diff is the mean value of the differences between the measurements.
- Mean diff % is the percentage mean value of the differences between the measurements taken relative to the mean value of the two measurements.
- sd Diff is the standard deviation of the differences between the measurements.
- sd Diff % is percentage standard deviation of the differences between the measurements taken relative to the mean value of the two measurements.
- se Diff is the standard error of the differences between the measurements.
- se Diff % is percentage standard error of the differences between the measurements taken relative to the mean value of the two measurements.
- min Diff is the minimum of the differences between the measurements.
- min Diff % is the percentage minimum of the differences between the measurements taken relative to the mean value of the two measurements.
- max Diff is the maximum of the differences between the measurements.
- max Diff % is the percentage maximum of the differences between the measurements taken relative to the mean value of the two measurements.
- median is the median value of the differences between the measurements.
- then follow 10 columns referring to the absolute differences AbsDiff.
- ICC is the intra-class correlation coefficient (one-way random effects model, Shrout and Fleiss, 1979)
- p is the p-value derived from the Student t test.
- -log10(p) is the negative value of the 10-based logarithm of the p-value.

## Sheet: HP vs Mac
v4.3.1
Struct	Mean1	sd1	Mean2	sd2	Mean diff	Mean diff %	sd Diff	sd Diff %	se Diff	se Diff %	min Diff	max Diff	min Diff %	max Diff %	median	Mean AbsDiff	Mean AbsDiff %	sd AbsDiff	sd AbsDiff %	se AbsDiff	se AbsDiff %	min AbsDiff	max AbsDiff	min AbsDiff %	max AbsDiff %	ICC	p	-log10(p)
3rd-Ventricle	1038.46	453.49	1026.29	449.863	-12.1786	-1.17967	31.4561	3.04696	5.94464	0.57582	-110	50	-10.655	4.8432	-7	22.8214	2.21058	24.5599	2.37897	4.64139	0.44958	0	110	0	10.655	0.9973	0.05033	1.29817
4th-Ventricle	1951	775.01	1941.07	738.894	-9.92857	-0.51019	55.4122	2.84744	10.4719	0.53812	-218	73	-11.2023	3.75122	0.5	35	1.79853	43.6162	2.24128	8.24268	0.42356	0	218	0	11.2023	0.99733	0.35148	0.4541
5th-Ventricle	7.03571	9.26356	6.17857	8.82359	-0.85714	-12.973	3.14718	47.633	0.59476	9.0018	-9	5	-136.216	75.6757	0	2.07143	31.3514	2.49338	37.7376	0.4712	7.13174	0	9	0	136.216	0.93723	0.16104	0.79307
Brain-Stem	18184.8	2300	18187.3	2273.97	2.53571	0.01394	193.247	1.06261	36.5203	0.20082	-745	348	-4.09655	1.91355	6.5	123.893	0.68125	146.401	0.80502	27.6672	0.15213	1	745	0.0055	4.09655	0.99656	0.94516	0.0245
CC_Anterior	942.786	158.123	942.893	156.344	0.10714	0.01136	15.3679	1.62996	2.90427	0.30803	-32	42	-3.394	4.45463	1.5	11.1071	1.17805	10.4042	1.1035	1.96621	0.20854	0	42	0	4.45463	0.99539	0.97084	0.01285
CC_Central	464.25	112.95	468.714	119.984	4.46429	0.95701	29.5478	6.33418	5.58401	1.19705	-42	144	-9.00356	30.8694	0	10.8929	2.33511	27.7613	5.95121	5.2464	1.12467	0	144	0	30.8694	0.96825	0.43099	0.36553
CC_Mid_Anterior	495.964	125.891	496.464	126.85	0.5	0.10076	8.7496	1.76327	1.65352	0.33323	-19	28	-3.82899	5.64272	-1	6	1.20916	6.28343	1.26627	1.18746	0.2393	0	28	0	5.64272	0.99768	0.76468	0.11652
CC_Mid_Posterior	440.786	98.0651	445.179	101.568	4.39286	0.99166	12.7173	2.87083	2.40334	0.54254	-17	52	-3.83763	11.7386	0.5	6.96429	1.57214	11.4649	2.58811	2.16666	0.48911	0	52	0	11.7386	0.99121	0.07865	1.10431
CC_Posterior	883.464	157.345	881.143	158.689	-2.32143	-0.26311	18.6926	2.11861	3.53256	0.40038	-89	20	-10.0872	2.26679	0.5	8.82143	0.99982	16.562	1.87713	3.12993	0.35474	0	89	0	10.0872	0.99314	0.51665	0.28681
CSF	1221.61	253.999	1230.86	263.82	9.25	0.75434	50.3467	4.1058	9.51463	0.77592	-81	175	-6.6056	14.2714	0.5	31.4643	2.56593	39.9606	3.25881	7.55185	0.61586	1	175	0.08155	14.2714	0.98114	0.33959	0.46905
Left-Accumbens-area	580.75	116.848	595.071	126.325	14.3214	2.43599	37.4592	6.37157	7.07912	1.20411	-101	87	-17.1795	14.7982	17.5	30.8929	5.25469	25.0235	4.25634	4.72899	0.80437	1	101	0.17009	17.1795	0.94752	0.05307	1.27513
Left-Amygdala	1741.36	331.877	1730.89	357.42	-10.4643	-0.60274	78.5962	4.52711	14.8533	0.85554	-224	172	-12.9023	9.90712	-7.5	56.8929	3.277	54.1687	3.12009	10.2369	0.58964	2	224	0.1152	12.9023	0.97449	0.48715	0.31234
Left-Caudate	3870.07	537.334	3913.32	563.594	43.25	1.11134	140.231	3.60335	26.5012	0.68097	-74	699	-1.90148	17.9613	15	64.8929	1.66747	131.292	3.37365	24.8119	0.63756	2	699	0.05139	17.9613	0.96568	0.11429	0.94199
Left-Cerebellum-Cortex	48107.9	6836.77	48006.9	6782.09	-101.036	-0.21024	465.36	0.96834	87.9448	0.183	-1256	995	-2.61354	2.07044	-3.5	323.893	0.67397	344.027	0.71587	65.015	0.13529	0	1256	0	2.61354	0.99764	0.26069	0.58387
Left-Cerebellum-White-Matter	16624	2366.85	16562.4	2561.78	-61.6786	-0.37171	718.092	4.32763	135.707	0.81785	-1856	2648	-11.1853	15.9583	-21	388.464	2.34111	602.585	3.63152	113.878	0.68629	5	2648	0.03013	15.9583	0.95879	0.6531	0.18502
Left-Cerebral-Cortex	260432	33993.4	261221	34815.5	788.929	0.30247	5092.89	1.9526	962.465	0.36901	-4818	24288	-1.8472	9.31194	101	2176.86	0.8346	4654.97	1.7847	879.707	0.33728	3	24288	0.00115	9.31194	0.98917	0.41957	0.3772
Left-Cerebral-White-Matter	212586	30184.4	212368	31027.2	-217.75	-0.10248	2655.68	1.24986	501.876	0.2362	-5923	10570	-2.78759	4.97465	-29.5	1349.89	0.63531	2283	1.07447	431.446	0.20306	5	10570	0.00235	4.97465	0.99635	0.66783	0.17534
Left-Hippocampus	3952.46	515.167	3948.96	505.397	-3.5	-0.08859	97.2642	2.46194	18.3812	0.46526	-176	201	-4.45489	5.08769	-5.5	74.3571	1.88212	61.1496	1.54781	11.5562	0.29251	4	201	0.10125	5.08769	0.98246	0.85041	0.07037
Left-Inf-Lat-Vent	387.75	287.959	388.429	289.134	0.67857	0.17485	42.2769	10.8936	7.98959	2.0587	-92	146	-23.7059	37.6202	-7	27.1786	7.00317	31.9653	8.23659	6.04088	1.55657	0	146	0	37.6202	0.98965	0.93294	0.03015
Left-Lateral-Ventricle	8992.14	6595.51	8968.93	6588.22	-23.2143	-0.2585	98.2112	1.0936	18.5602	0.20667	-335	161	-3.73029	1.79277	4	65.5714	0.73015	75.7987	0.84403	14.3246	0.15951	3	335	0.03341	3.73029	0.99989	0.22175	0.65413
Left-Pallidum	1624.96	398.947	1633.89	391.471	8.92857	0.54796	145.727	8.94344	27.5398	1.69015	-356	570	-21.8482	34.9816	-7.5	76.2143	4.67736	123.674	7.59003	23.3722	1.43438	0	570	0	34.9816	0.93412	0.74828	0.12594
Left-Putamen	6092.57	713.289	6090.86	759.209	-1.71429	-0.02814	154.254	2.53219	29.1512	0.47854	-210	662	-3.44731	10.8672	-9	83.3571	1.36837	128.808	2.11448	24.3424	0.3996	1	662	0.01642	10.8672	0.97885	0.95354	0.02066
Left-Thalamus-Proper	7010.39	913.472	7031.14	885.848	20.75	0.29555	128.399	1.82884	24.2651	0.34562	-269	304	-3.83149	4.33001	11.5	92.3929	1.31599	89.8898	1.28034	16.9876	0.24196	3	304	0.04273	4.33001	0.98992	0.4	0.39794
Left-VentralDC	3819.25	402.995	3790.25	408.616	-29	-0.76221	99.9567	2.62715	18.89	0.49649	-377	101	-9.90867	2.65458	-15	71.1429	1.86984	74.9314	1.96942	14.1607	0.37219	4	377	0.10513	9.90867	0.96822	0.13637	0.86528
Left-choroid-plexus	1578.96	310.877	1572.79	319.363	-6.17857	-0.39207	84.9366	5.38981	16.0515	1.01858	-169	178	-10.7242	11.2953	-9	70.1071	4.44878	46.441	2.947	8.77652	0.55693	4	178	0.25383	11.2953	0.96477	0.70331	0.15285
Left-vessel	91.3214	45.3178	90.2857	44.0049	-1.03571	-1.14061	11.1471	12.2761	2.1066	2.31996	-40	23	-44.0511	25.3294	-0.5	7.17857	7.9056	8.48115	9.34011	1.60279	1.76511	0	40	0	44.0511	0.96969	0.62694	0.20277
Optic-Chiasm	190.786	86.356	189.071	94.8995	-1.71429	-0.90259	70.5381	37.1393	13.3304	7.01866	-148	232	-77.924	122.151	-5.5	42.8571	22.5649	55.4428	29.1914	10.4777	5.51666	1	232	0.52651	122.151	0.70683	0.89863	0.04642
Right-Accumbens-area	665.214	119.524	685.071	104.683	19.8571	2.94118	43.6295	6.46226	8.2452	1.22125	-87	108	-12.8862	15.9966	11.5	35.5	5.25815	31.7099	4.69677	5.99261	0.88761	1	108	0.14812	15.9966	0.91224	0.02312	1.63595
Right-Amygdala	1779	365.804	1796.32	349.441	17.3214	0.96894	84.1252	4.70588	15.8982	0.88933	-197	199	-11.02	11.1319	2.5	58.8929	3.29441	61.574	3.44439	11.6364	0.65093	1	199	0.05594	11.1319	0.97216	0.28555	0.54431
Right-Caudate	3945.18	555.191	3997.04	568.774	51.8571	1.30586	143.34	3.60958	27.0888	0.68215	-44	737	-1.108	18.5591	26	66.2857	1.6692	137.035	3.45081	25.8972	0.65214	2	737	0.05036	18.5591	0.96444	0.06623	1.17895
Right-Cerebellum-Cortex	48330.9	7552.62	48301.3	7470.08	-29.5357	-0.06113	643.782	1.33244	121.663	0.25181	-1860	1280	-3.84965	2.64922	41.5	427.036	0.88384	475.654	0.98446	89.8901	0.18605	0	1860	0	3.84965	0.99645	0.81002	0.0915
Right-Cerebellum-White-Matter	16663.8	2672.98	16369.1	2636.98	-294.643	-1.78393	669.735	4.05495	126.568	0.76631	-2916	205	-17.6551	1.24119	-53	354.5	2.14634	638.944	3.86853	120.749	0.73108	4	2916	0.02422	17.6551	0.96326	0.02765	1.55826
Right-Cerebral-Cortex	260622	35408.1	261618	36108.8	995.5	0.38124	3318.71	1.27095	627.178	0.24019	-3580	13894	-1.37102	5.32092	-7	1669.43	0.63933	3025.12	1.15852	571.694	0.21894	2	13894	0.00077	5.32092	0.99546	0.1241	0.90625
Right-Cerebral-White-Matter	215126	30846.1	215314	31559.7	187.75	0.08724	2196.39	1.02053	415.078	0.19286	-4126	9170	-1.91711	4.26076	-4	1048.61	0.48723	1928.83	0.89621	364.514	0.16937	2	9170	0.00093	4.26076	0.99759	0.65465	0.18399
Right-Hippocampus	4045.57	472.291	4068.68	490.415	23.1071	0.56954	114.132	2.81312	21.5689	0.53163	-97	519	-2.39086	12.7923	-4	59.5357	1.46744	99.5186	2.45294	18.8073	0.46356	4	519	0.09859	12.7923	0.97175	0.29351	0.53238
Right-Inf-Lat-Vent	335.071	243.822	339.107	268.447	4.03571	1.19722	33.0784	9.81296	6.25124	1.85448	-48	121	-14.2395	35.8955	-0.5	20.1786	5.98612	26.2454	7.78588	4.95991	1.47139	0	121	0	35.8955	0.99185	0.524	0.28067
Right-Lateral-Ventricle	7940.36	4328.4	7963.43	4287.29	23.0714	0.29014	105.907	1.33185	20.0145	0.2517	-284	347	-3.57148	4.36374	28	68.4286	0.86053	83.1409	1.04555	15.7121	0.19759	3	347	0.03773	4.36374	0.99969	0.25912	0.58649
Right-Pallidum	1432.89	332.911	1457.46	289.971	24.5714	1.70023	197.207	13.6458	37.2685	2.57882	-386	767	-26.7095	53.073	-12.5	98.9286	6.84542	171.369	11.858	32.3856	2.24094	2	767	0.13839	53.073	0.80411	0.51528	0.28795
Right-Putamen	5744.86	683.075	5749.07	696.619	4.21429	0.07333	174.638	3.03879	33.0035	0.57428	-274	591	-4.76773	10.2837	-14	103.643	1.80344	139.202	2.42218	26.3067	0.45775	0	591	0	10.2837	0.96907	0.89934	0.04608
Right-Thalamus-Proper	7120.93	983.068	7165.11	951.16	44.1786	0.61849	173.968	2.4355	32.8769	0.46027	-284	593	-3.97591	8.30181	-3	107.679	1.50747	142.355	1.99292	26.9025	0.37663	1	593	0.014	8.30181	0.98336	0.19021	0.72076
Right-VentralDC	3754.29	394.151	3754.75	398.578	0.46429	0.01237	64.1529	1.70868	12.1237	0.32291	-218	115	-5.80634	3.06298	2	45.25	1.20521	44.6365	1.18887	8.4355	0.22468	1	218	0.02663	5.80634	0.98737	0.96973	0.01335
Right-choroid-plexus	1766.64	398.251	1722.14	391.192	-44.5	-2.55103	127.092	7.28575	24.0181	1.37688	-556	135	-31.8736	7.73908	-22.5	81.0714	4.64754	106.724	6.11811	20.1689	1.15621	2	556	0.11465	31.8736	0.94379	0.07488	1.12565
Right-vessel	73.4286	47.8651	73.5	48.2988	0.07143	0.09723	13.0609	17.7786	2.46828	3.35984	-34	39	-46.281	53.087	0	8.28571	11.2786	9.9698	13.5709	1.88411	2.56467	0	39	0	53.087	0.9644	0.97713	0.01005
ctx-lh-bankssts	2639.11	529.412	2593.79	519.58	-45.3214	-1.73217	212.848	8.13501	40.2245	1.53737	-708	259	-27.0596	9.89892	-8	149.679	5.72068	155.567	5.94572	29.3993	1.12364	7	708	0.26754	27.0596	0.91691	0.26978	0.56899
ctx-lh-caudalanteriorcingulate	2210.29	678.638	2157.82	652.651	-52.4643	-2.40215	122.008	5.5863	23.0573	1.05571	-320	177	-14.6517	8.1042	-47.5	102.75	4.70455	82.4121	3.77335	15.5744	0.7131	5	320	0.22893	14.6517	0.98073	0.03104	1.50812
ctx-lh-caudalmiddlefrontal	7622.32	1150.87	7608.25	1050.8	-14.0714	-0.18478	467.797	6.14287	88.4054	1.16089	-768	1933	-10.085	25.3832	-71	284.357	3.73403	367.676	4.82814	69.4843	0.91243	15	1933	0.19697	25.3832	0.9129	0.87472	0.05813
ctx-lh-cuneus	3158.14	425.332	3194.25	416.956	36.1071	1.1368	211.146	6.64777	39.9029	1.25631	-447	766	-14.0734	24.1169	-15.5	144.964	4.56408	155.376	4.8919	29.3634	0.92448	1	766	0.03148	24.1169	0.87509	0.37354	0.42767
ctx-lh-entorhinal	1981.25	570.918	1858.54	441.137	-122.714	-6.39173	374.737	19.5187	70.8187	3.68868	-1295	408	-67.4517	21.2512	-48.5	265.571	13.8326	287.931	14.9972	54.4138	2.83421	2	1295	0.10417	67.4517	0.7137	0.09454	1.02438
ctx-lh-frontalpole	689.643	176.958	690.071	166.644	0.42857	0.06212	80.4181	11.6572	15.1976	2.20301	-151	178	-21.8886	25.8024	13	63.4286	9.19445	47.9069	6.94446	9.05355	1.31238	9	178	1.30462	25.8024	0.89424	0.97771	0.00979
ctx-lh-fusiform	9557.21	1953.62	9646.29	2088.68	89.0714	0.92766	500.489	5.21247	94.5835	0.98506	-1583	753	-16.4866	7.84232	166	380.929	3.96728	328.992	3.42637	62.1736	0.64752	0	1583	0	16.4866	0.9695	0.35468	0.45016
ctx-lh-inferiorparietal	13050.5	2888.29	13145.2	2545.55	94.7143	0.72313	946.984	7.23007	178.963	1.36635	-2138	2511	-16.3233	19.1711	-78.5	557.429	4.25588	764.099	5.83377	144.401	1.10248	5	2511	0.03817	19.1711	0.94101	0.60096	0.22115
ctx-lh-inferiortemporal	9527.21	2169.82	9590.86	2129.83	63.6429	0.66579	532.773	5.57351	100.685	1.05329	-1142	1340	-11.9468	14.0182	93.5	414.286	4.33397	331.751	3.47055	62.695	0.65587	74	1340	0.77414	14.0182	0.96994	0.53264	0.27357
ctx-lh-insula	6636.07	832.375	6631	808.109	-5.07143	-0.07645	121.621	1.83343	22.9842	0.34649	-237	227	-3.57276	3.42201	-17.5	96.3571	1.45258	72.0402	1.086	13.6143	0.20523	5	237	0.07537	3.57276	0.98938	0.82703	0.08248
ctx-lh-isthmuscingulate	2712.36	453.027	2613.96	451.989	-98.3929	-3.69459	125.821	4.7245	23.7779	0.89285	-437	108	-16.4091	4.05533	-60	109.75	4.12104	115.67	4.34332	21.8595	0.82081	3	437	0.11265	16.4091	0.93975	0.00031	3.513
ctx-lh-lateraloccipital	12796	1930.28	12789.1	2040.88	-6.96429	-0.05444	1061.16	8.29516	200.541	1.56764	-4049	2557	-31.6512	19.9882	39.5	579.679	4.53137	881.841	6.89339	166.652	1.30273	4	4049	0.03127	31.6512	0.86204	0.97255	0.01209
ctx-lh-lateralorbitofrontal	8304.57	1255.85	8301.68	1178.01	-2.89286	-0.03484	233.05	2.80677	44.0422	0.53043	-741	455	-8.92435	5.47986	8	169.393	2.04011	156.729	1.8876	29.6191	0.35672	17	741	0.20474	8.92435	0.98233	0.94811	0.02314
ctx-lh-lingual	7050.75	1157.42	7073.75	1237.44	23	0.32568	495.004	7.00915	93.5469	1.32461	-1826	984	-25.8558	13.9332	74	303.071	4.29143	387.715	5.48997	73.2713	1.03751	5	1826	0.0708	25.8558	0.9174	0.80765	0.09278
ctx-lh-medialorbitofrontal	4697.71	633.462	4717.54	799.957	19.8214	0.42105	404.663	8.5959	76.4741	1.62447	-733	1411	-15.5705	29.9727	-32	269.536	5.72551	298.025	6.33069	56.3215	1.19639	12	1411	0.25491	29.9727	0.84757	0.79745	0.09829
ctx-lh-middletemporal	10227.5	1843.28	10338.9	1815.99	111.429	1.0836	515.479	5.01282	97.4165	0.94733	-1304	1138	-12.6809	11.0666	112.5	405.714	3.9454	328.473	3.19427	62.0756	0.60366	27	1304	0.26256	12.6809	0.95989	0.26273	0.58049
ctx-lh-paracentral	4188.29	769.214	4215.71	762.981	27.4286	0.65275	210.046	4.99871	39.6949	0.94467	-197	804	-4.68824	19.1337	-44	137.143	3.26375	159.357	3.79241	30.1157	0.7167	4	804	0.09519	19.1337	0.9631	0.49547	0.30498
ctx-lh-parahippocampal	2493.86	379.073	2396.54	384.32	-97.3214	-3.98011	265.097	10.8416	50.0987	2.04886	-850	368	-34.762	15.0499	-50	200.536	8.20121	195.946	8.01351	37.0303	1.51441	2	850	0.08179	34.762	0.73807	0.06256	1.20369
ctx-lh-parsopercularis	5333.86	741.032	5319.82	725.816	-14.0357	-0.26349	277.781	5.21474	52.4957	0.98549	-1064	643	-19.9743	12.0709	-7	166.821	3.13172	220.242	4.13457	41.6218	0.78136	3	1064	0.05632	19.9743	0.93058	0.79122	0.1017
ctx-lh-parsorbitalis	2476.39	528.866	2507.11	614.309	30.7143	1.23264	200.444	8.04432	37.8804	1.52023	-344	649	-13.8056	26.046	-10	146	5.85934	138.024	5.53926	26.0842	1.04682	1	649	0.04013	26.046	0.93958	0.42456	0.37206
ctx-lh-parstriangularis	3825.04	686.098	3938.64	771.381	113.607	2.92663	332.871	8.57508	62.9067	1.62054	-280	1379	-7.21308	35.5244	26.5	218.321	5.62417	273.419	7.04355	51.6713	1.3311	3	1379	0.07728	35.5244	0.88811	0.08209	1.08574
ctx-lh-pericalcarine	2186.86	462.081	2238.75	446.343	51.8929	2.34512	315.225	14.2455	59.5719	2.69215	-574	1043	-25.9399	47.1348	16	204.75	9.25297	242.248	10.9476	45.7806	2.06889	3	1043	0.13557	47.1348	0.76108	0.39138	0.4074
ctx-lh-postcentral	11227.5	1686.28	11152.1	1773.48	-75.3214	-0.67313	532.718	4.76075	100.674	0.8997	-2529	896	-22.6009	8.00729	-10	231.464	2.06853	483.851	4.32404	91.4393	0.81717	3	2529	0.02681	22.6009	0.95334	0.46083	0.33646
ctx-lh-posteriorcingulate	4036.82	755.418	4076	745.999	39.1786	0.96584	131.891	3.25142	24.9251	0.61446	-205	343	-5.05373	8.45575	22.5	98.0357	2.41681	94.9743	2.34134	17.9485	0.44247	0	343	0	8.45575	0.98376	0.12763	0.89404
ctx-lh-precentral	15047.1	2218.11	14996.9	2106.02	-50.1786	-0.33403	360.272	2.39829	68.085	0.45323	-1533	397	-10.205	2.64279	18	202.179	1.34588	300.028	1.99726	56.7	0.37745	8	1533	0.05326	10.205	0.98635	0.46748	0.33024
ctx-lh-precuneus	10697.1	1617.66	10867.8	1610.67	170.643	1.5826	320.472	2.97216	60.5636	0.56169	-287	1223	-2.66173	11.3425	81.5	245.214	2.2742	265.599	2.46325	50.1935	0.46551	11	1223	0.10202	11.3425	0.97547	0.00894	2.04863
ctx-lh-rostralanteriorcingulate	2471.43	640.967	2451.86	616.633	-19.5714	-0.79506	80.837	3.28386	15.2768	0.62059	-179	143	-7.27157	5.80913	-16	68.1429	2.76819	46.0046	1.86886	8.69405	0.35318	4	179	0.16249	7.27157	0.99155	0.21104	0.67563
ctx-lh-rostralmiddlefrontal	16555.3	3580.94	16685.5	3963.49	130.214	0.78346	1170.87	7.04477	221.274	1.33134	-2727	5113	-16.4075	30.7633	-41.5	552.857	3.32637	1035.16	6.22822	195.626	1.17702	10	5113	0.06017	30.7633	0.95305	0.5611	0.25096
ctx-lh-superiorfrontal	25006.5	3325.76	24864.6	2877.29	-141.857	-0.56889	852.512	3.41886	161.11	0.6461	-3548	1610	-14.2287	6.45664	-40.5	478.286	1.91809	714.434	2.86512	135.015	0.54146	14	3548	0.05614	14.2287	0.96272	0.38636	0.41301
ctx-lh-superiorparietal	15161.2	2413.79	15219.9	2396.05	58.6786	0.38628	672.317	4.4259	127.056	0.83642	-1188	2784	-7.82067	18.3272	32.5	375.179	2.46982	556.424	3.66297	105.154	0.69224	11	2784	0.07241	18.3272	0.962	0.6479	0.18849
ctx-lh-superiortemporal	12500.7	2049.66	12595	2125.49	94.3571	0.75198	292.878	2.33409	55.3487	0.4411	-661	786	-5.26783	6.26402	104.5	223.143	1.77833	208.263	1.65975	39.358	0.31366	2	786	0.01594	6.26402	0.9895	0.09972	1.00122
ctx-lh-supramarginal	11695.1	1857.67	11701.1	1948.15	5.92857	0.05068	505.476	4.32101	95.526	0.81659	-1802	797	-15.4042	6.81307	90.5	342.571	2.92843	365.843	3.12737	69.1378	0.59102	17	1802	0.14532	15.4042	0.96597	0.95097	0.02183
ctx-lh-temporalpole	2021.75	389.933	2083.96	334.119	62.2143	3.03062	264.553	12.8871	49.9959	2.43543	-652	815	-31.7606	39.7008	37.5	177.5	8.64649	203.296	9.90308	38.4194	1.87151	1	815	0.04871	39.7008	0.73008	0.22405	0.64965
ctx-lh-transversetemporal	1317.71	288.212	1333.43	305.466	15.7143	1.18547	98.8568	7.45767	18.6822	1.40937	-149	320	-11.2404	24.1405	1	74	5.5825	65.954	4.97551	12.4641	0.94028	5	320	0.3772	24.1405	0.94515	0.40766	0.3897
ctx-rh-bankssts	2489.11	479.415	2462.79	481.746	-26.3214	-1.06309	154.831	6.2534	29.2603	1.18178	-543	218	-21.931	8.80471	-47	112.393	4.53939	107.662	4.34831	20.3462	0.82175	2	543	0.08078	21.931	0.94845	0.37631	0.42446
ctx-rh-caudalanteriorcingulate	2429.07	650.271	2379.25	614.021	-49.8214	-2.0723	157.619	6.55609	29.7872	1.23898	-671	151	-27.9099	6.28078	-21	101.25	4.21145	129.563	5.38911	24.4851	1.01845	3	671	0.12478	27.9099	0.96698	0.10596	0.97486
ctx-rh-caudalmiddlefrontal	7310.21	1594.99	7372.43	1499.39	62.2143	0.84745	352.791	4.80555	66.6713	0.90816	-510	1289	-6.94698	17.5582	33.5	214.286	2.9189	284.353	3.87332	53.7377	0.73199	2	1289	0.02724	17.5582	0.97415	0.35901	0.44489
ctx-rh-cuneus	3361.5	542.281	3402.29	575.383	40.7857	1.206	161.568	4.77745	30.5335	0.90285	-302	459	-8.92991	13.5723	39	125.571	3.71305	107.131	3.16779	20.2459	0.59866	1	459	0.02957	13.5723	0.9571	0.19278	0.71495
ctx-rh-entorhinal	1751.71	399.682	1733.43	377.039	-18.2857	-1.04935	277.038	15.8982	52.3552	3.00448	-666	608	-38.2194	34.891	-5.5	208.857	11.9856	178.493	10.2431	33.732	1.93576	9	666	0.51648	38.2194	0.75277	0.7296	0.13691
ctx-rh-frontalpole	898.786	165.805	883.107	145.768	-15.6786	-1.75977	123.093	13.816	23.2624	2.61097	-436	297	-48.9367	33.3353	-7	77.8214	8.73469	95.5317	10.7225	18.0538	2.02636	6	436	0.67344	48.9367	0.69426	0.50605	0.29581
ctx-rh-fusiform	9356.61	1726.21	9379.64	1655.8	23.0357	0.24589	482.514	5.15059	91.1865	0.97337	-947	1162	-10.1088	12.4038	-104.5	382.393	4.08185	285.884	3.05167	54.027	0.57671	73	1162	0.77924	12.4038	0.96064	0.80247	0.09557
ctx-rh-inferiorparietal	16112.2	2854.68	15981.4	2718.12	-130.893	-0.81569	602.247	3.75306	113.814	0.70926	-1238	1248	-7.71493	7.77725	-122	465.179	2.89889	395.048	2.46185	74.6571	0.46525	38	1248	0.23681	7.77725	0.97639	0.2602	0.58469
ctx-rh-inferiortemporal	9598.25	2880.94	9812.43	2922.52	214.179	2.20681	699.388	7.20622	132.172	1.36185	-781	2667	-8.04712	27.4797	89	498.393	5.13524	528.318	5.44358	99.8427	1.02874	9	2667	0.09273	27.4797	0.96929	0.11676	0.93272
ctx-rh-insula	6426	841.987	6417.71	829.636	-8.28571	-0.12902	147.481	2.29654	27.8712	0.43401	-305	336	-4.7494	5.23213	-8	112.286	1.74849	93.5236	1.45633	17.6743	0.27522	3	336	0.04672	5.23213	0.98494	0.76852	0.11434
ctx-rh-isthmuscingulate	2561.25	454.155	2560.39	481.626	-0.85714	-0.03347	184.87	7.21918	34.9372	1.3643	-563	493	-21.9851	19.2516	15	125.071	4.88404	133.998	5.23263	25.3233	0.98887	2	563	0.0781	21.9851	0.92469	0.98061	0.0085
ctx-rh-lateraloccipital	12583.4	1907.82	12503.6	2033.77	-79.7143	-0.6355	479.664	3.82401	90.648	0.72267	-1570	960	-12.5164	7.65337	-41	323.857	2.58187	357.631	2.85112	67.5858	0.53881	17	1570	0.13553	12.5164	0.97065	0.38695	0.41234
ctx-rh-lateralorbitofrontal	7786.07	1149.57	7823.39	1121.97	37.3214	0.47819	236.828	3.03441	44.7563	0.57345	-516	683	-6.61137	8.7511	45	188.964	2.42115	143.185	1.83459	27.0594	0.3467	9	683	0.11531	8.7511	0.9785	0.41166	0.38546
ctx-rh-lingual	6828.25	1050.54	6884.96	1009.79	56.7143	0.82715	290.56	4.23767	54.9108	0.80084	-454	806	-6.62135	11.7551	17.5	225.071	3.28255	187.69	2.73736	35.4701	0.51731	11	806	0.16043	11.7551	0.96015	0.31084	0.50746
ctx-rh-medialorbitofrontal	4762.07	904.318	4987.14	828.005	225.071	4.61722	356.826	7.3201	67.4338	1.38337	-709	934	-14.5448	19.1605	169.5	314.429	6.45034	278.085	5.70477	52.5532	1.0781	10	934	0.20514	19.1605	0.88638	0.00247	2.60676
ctx-rh-middletemporal	11483.1	2020.73	11567.4	1733.77	84.3214	0.73162	506.649	4.39599	95.7477	0.83076	-1879	606	-16.3033	5.25801	193.5	341.393	2.96213	378.419	3.28339	71.5145	0.6205	20	1879	0.17353	16.3033	0.96408	0.38627	0.41311
ctx-rh-paracentral	4841.32	752.113	4775.25	814.618	-66.0714	-1.37412	207.918	4.32415	39.2927	0.81719	-611	305	-12.7072	6.34322	-36	159.357	3.31422	146.361	3.04394	27.6596	0.57525	21	611	0.43675	12.7072	0.96258	0.1042	0.98215
ctx-rh-parahippocampal	2309.36	330.333	2269.39	362.668	-39.9643	-1.74564	141.462	6.17908	26.7339	1.16774	-380	210	-16.5984	9.17281	-75.5	123.25	5.38357	76.9072	3.35931	14.5341	0.63485	9	380	0.39312	16.5984	0.91333	0.14654	0.83405
ctx-rh-parsopercularis	4480.61	986.379	4463.04	952.055	-17.5714	-0.39294	249.191	5.57246	47.0926	1.0531	-607	681	-13.5739	15.2287	-19	170.143	3.80478	179.987	4.02492	34.0144	0.76064	6	681	0.13417	15.2287	0.96796	0.71197	0.14754
ctx-rh-parsorbitalis	2845.54	411.718	2867.54	421.324	22	0.77016	165.091	5.77941	31.1992	1.0922	-361	446	-12.6377	15.6133	30.5	123.214	4.31342	109.603	3.83692	20.713	0.72511	23	446	0.80517	15.6133	0.92282	0.48676	0.31269
ctx-rh-parstriangularis	4492.04	1013.61	4513.68	1011.8	21.6429	0.48065	203.495	4.51923	38.4569	0.85406	-242	808	-5.37437	17.9442	3.5	133.357	2.96161	153.144	3.40104	28.9415	0.64274	11	808	0.24429	17.9442	0.9803	0.57823	0.2379
ctx-rh-pericalcarine	2635.14	508.89	2661.39	562.266	26.25	0.99121	308.738	11.6581	58.346	2.20318	-603	1098	-22.7696	41.4611	-17.5	196.321	7.4132	236.779	8.9409	44.747	1.68967	17	1098	0.64193	41.4611	0.8386	0.65637	0.18285
ctx-rh-postcentral	10425.7	1610.91	10365.4	1611.91	-60.2857	-0.57992	307.031	2.95349	58.0235	0.55816	-751	577	-7.22425	5.55046	35	232.786	2.23929	204.551	1.96768	38.6564	0.37186	11	751	0.10581	7.22425	0.9818	0.30803	0.51141
ctx-rh-posteriorcingulate	3889.5	721.73	3826.18	658.818	-63.3214	-1.64137	126.393	3.27627	23.8861	0.61916	-299	386	-7.75045	10.0056	-76	105.25	2.72821	92.9813	2.41019	17.5718	0.45548	1	386	0.02592	10.0056	0.97971	0.01326	1.87737
ctx-rh-precentral	14533.5	1819.28	14565.7	1947.53	32.2143	0.22141	325.059	2.23414	61.4304	0.42221	-465	918	-3.19596	6.30945	-17	233.786	1.60682	223.74	1.53777	42.2829	0.29061	6	918	0.04124	6.30945	0.98551	0.60428	0.21876
ctx-rh-precuneus	11396.6	1851.67	11347.6	1858	-49.0357	-0.43119	357.083	3.13998	67.4823	0.5934	-1408	670	-12.3811	5.8916	-25.5	230.607	2.02783	273.591	2.40581	51.7039	0.45465	1	1408	0.00879	12.3811	0.98178	0.4737	0.3245
ctx-rh-rostralanteriorcingulate	1948.54	377.104	1972.18	395.508	23.6429	1.20605	127.783	6.51836	24.1487	1.23185	-258	490	-13.1609	24.9955	5	78.9286	4.02623	102.214	5.21407	19.3167	0.98537	0	490	0	24.9955	0.9454	0.33625	0.47334
ctx-rh-rostralmiddlefrontal	17284.5	3247.89	17328.6	3410.99	44.1071	0.25486	467.903	2.70361	88.4254	0.51094	-1331	817	-7.69071	4.72075	102	359.679	2.07828	294.603	1.70226	55.6748	0.3217	2	1331	0.01156	7.69071	0.99039	0.62196	0.20624
ctx-rh-superiorfrontal	24526.5	4161.78	24517.4	4085.36	-9.10714	-0.03714	300.088	1.22375	56.7113	0.23127	-621	613	-2.53242	2.4998	13	242.107	0.98731	171.324	0.69866	32.3772	0.13203	7	621	0.02855	2.53242	0.99744	0.87361	0.05868
ctx-rh-superiorparietal	15466.8	2685.47	15433.9	2525.56	-32.8929	-0.21289	370.135	2.39565	69.949	0.45273	-1078	996	-6.97719	6.44646	-19	218.107	1.41167	297.976	1.9286	56.3122	0.36447	5	1078	0.03236	6.97719	0.9902	0.64196	0.19249
ctx-rh-superiortemporal	11879.8	1769.32	11878	1708.39	-1.78571	-0.01503	262.069	2.20616	49.5263	0.41693	-933	422	-7.85424	3.55251	45	179.857	1.51409	187.448	1.57799	35.4243	0.29821	1	933	0.00842	7.85424	0.98905	0.9715	0.01256
ctx-rh-supramarginal	11100.6	1757.35	11084	1727.51	-16.5714	-0.1494	354.618	3.19697	67.0166	0.60417	-887	867	-7.99652	7.81622	-14	255.214	2.30082	241.852	2.18035	45.7057	0.41205	1	887	0.00902	7.99652	0.97998	0.80657	0.09336
ctx-rh-temporalpole	1919.25	451.865	1959.89	444.836	40.6429	2.09546	246.942	12.7318	46.6676	2.40608	-379	684	-19.5404	35.2655	24.5	179.5	9.25462	171.113	8.82222	32.3374	1.66724	17	684	0.87648	35.2655	0.84954	0.39149	0.40728
ctx-rh-transversetemporal	971.536	212.422	982.893	228.122	11.3571	1.1622	52.883	5.4116	9.99394	1.0227	-113	103	-11.5635	10.5402	2	41.9286	4.29062	33.2754	3.40513	6.28846	0.64351	0	113	0	11.5635	0.97092	0.26577	0.57549
wm-lh-bankssts	2719.36	524.304	2698.18	540.641	-21.1786	-0.78185	239.911	8.85684	45.3389	1.67378	-1019	367	-37.6186	13.5486	4.5	133.536	4.92976	198.822	7.33995	37.5739	1.38712	0	1019	0	37.6186	0.90121	0.64416	0.191
wm-lh-caudalanteriorcingulate	2608.07	492.499	2575.32	487.843	-32.75	-1.26365	172.194	6.64407	32.5416	1.25561	-430	391	-16.5914	15.0866	-56.5	134.679	5.19654	109.33	4.21846	20.6614	0.79721	3	430	0.11575	16.5914	0.93827	0.32316	0.49059
wm-lh-caudalmiddlefrontal	6787.79	984.105	6744.5	857.999	-43.2857	-0.63974	369.704	5.46403	69.8675	1.0326	-986	776	-14.5726	11.4689	-55.5	265.643	3.92606	255.821	3.7809	48.3457	0.71452	13	986	0.19213	14.5726	0.92151	0.54075	0.267
wm-lh-cuneus	2193.14	298.452	2220.07	304.589	26.9286	1.22036	125.929	5.70688	23.7983	1.0785	-355	326	-16.088	14.7738	35.5	92.2857	4.18224	88.1925	3.99675	16.6668	0.75531	5	355	0.22659	16.088	0.91196	0.26778	0.57222
wm-lh-entorhinal	812.679	266.174	797.036	229.877	-15.6429	-1.94356	94.868	11.7869	17.9284	2.22752	-214	158	-26.5886	19.6308	-33	81.2857	10.0994	49.0063	6.08882	9.26132	1.15068	10	214	1.24246	26.5886	0.92784	0.39062	0.40825
wm-lh-frontalpole	177.25	57.3873	171.607	46.7185	-5.64286	-3.23505	31.9991	18.3451	6.04726	3.4669	-77	54	-44.1441	30.9582	4	25.8571	14.8239	19.0685	10.932	3.60361	2.06595	4	77	2.2932	44.1441	0.81379	0.35902	0.44488
wm-lh-fusiform	6200.39	1121.44	6196.96	1149.15	-3.42857	-0.05531	210.395	3.3942	39.761	0.64144	-456	306	-7.35641	4.93654	66.5	173.5	2.79898	114.286	1.84372	21.598	0.34843	15	456	0.24199	7.35641	0.98343	0.93192	0.03062
wm-lh-inferiorparietal	9106.18	1812.85	9155.43	1432.92	49.25	0.53938	904.378	9.9047	170.911	1.87181	-3259	2217	-35.6924	24.2804	-82	499.607	5.47167	749.376	8.20711	141.619	1.551	33	3259	0.36141	35.6924	0.85147	0.77542	0.11046
wm-lh-inferiortemporal	5518	885.884	5500.64	833.878	-17.3571	-0.31505	291.25	5.2865	55.0411	0.99905	-558	473	-10.1283	8.58545	11	244.429	4.43664	152.253	2.76355	28.7731	0.52226	12	558	0.21781	10.1283	0.94448	0.75492	0.1221
wm-lh-insula	8781.96	1130.25	8826.18	1100.89	44.2143	0.5022	300.061	3.40821	56.7062	0.64409	-694	979	-7.88272	11.1199	63	209.643	2.3812	215.606	2.44894	40.7457	0.46281	0	979	0	11.1199	0.96433	0.44234	0.35424
wm-lh-isthmuscingulate	3139.21	465.495	3048.5	460.382	-90.7143	-2.93208	153.634	4.96577	29.0341	0.93844	-353	339	-11.4097	10.9572	-58.5	130.143	4.20649	120.718	3.90186	22.8135	0.73738	2	353	0.06464	11.4097	0.92832	0.00423	2.37406
wm-lh-lateraloccipital	8555.5	1452.45	8566.75	1594.54	11.25	0.13141	890.695	10.404	168.326	1.96616	-2942	3276	-34.3646	38.266	46.5	448.25	5.23588	764.918	8.93478	144.556	1.68851	14	3276	0.16353	38.266	0.83503	0.94721	0.02356
wm-lh-lateralorbitofrontal	6741.18	809.093	6705.5	779.801	-35.6786	-0.53067	184.411	2.74285	34.8505	0.51835	-391	328	-5.81556	4.87853	-91.5	156.036	2.32081	100.393	1.4932	18.9725	0.28219	9	391	0.13386	5.81556	0.97302	0.31503	0.50164
wm-lh-lingual	5276.82	786.618	5312.5	813.111	35.6786	0.67386	398.758	7.53133	75.3582	1.42329	-1125	792	-21.2478	14.9585	63.5	296.536	5.60066	262.941	4.96615	49.6912	0.93851	10	1125	0.18887	21.2478	0.879	0.6397	0.19403
wm-lh-medialorbitofrontal	3026.14	483.636	3026.32	515.84	0.17857	0.0059	219.931	7.2675	41.5631	1.37343	-600	588	-19.8266	19.4301	5	145.964	4.8233	162.096	5.35637	30.6333	1.01226	6	600	0.19827	19.8266	0.90655	0.9966	0.00148
wm-lh-middletemporal	4866.89	929.36	4923.21	1066.47	56.3214	1.15058	319.627	6.52958	60.4038	1.23398	-687	752	-14.0346	15.3625	58.5	236.393	4.82922	217.944	4.45233	41.1875	0.84141	8	752	0.16343	15.3625	0.94918	0.35939	0.44444
wm-lh-paracentral	4095.25	733.908	4131.43	713.86	36.1786	0.87954	202.145	4.91438	38.2019	0.92873	-242	792	-5.8833	19.2544	9.5	138.107	3.35754	149.8	3.64181	28.3095	0.68824	3	792	0.07293	19.2544	0.96116	0.35202	0.45343
wm-lh-parahippocampal	1735.21	335.75	1721.57	343.64	-13.6429	-0.78934	170.737	9.87837	32.2663	1.86684	-433	340	-25.0522	19.6715	-34	131.714	7.62062	106.55	6.1647	20.1361	1.16502	12	433	0.69429	25.0522	0.87718	0.67577	0.1702
wm-lh-parsopercularis	3745.64	645.906	3690.93	615.65	-54.7143	-1.47149	222.112	5.97351	41.9752	1.12889	-649	209	-17.4543	5.62087	13	151.429	4.07254	169.288	4.55285	31.9924	0.86041	1	649	0.02689	17.4543	0.93654	0.20341	0.69162
wm-lh-parsorbitalis	945.607	250.346	969.857	278.5	24.25	2.53202	105.126	10.9766	19.867	2.07438	-171	355	-17.8547	37.0667	5	69.1786	7.22316	81.844	8.54561	15.4671	1.61497	0	355	0	37.0667	0.91987	0.23278	0.63305
wm-lh-parstriangularis	2918.96	511.2	2991.54	592.989	72.5714	2.45568	290.226	9.82069	54.8476	1.85594	-350	764	-11.8433	25.8523	-3	211.571	7.15917	208.02	7.03901	39.3122	1.33025	9	764	0.30454	25.8523	0.85916	0.19688	0.70579
wm-lh-pericalcarine	2890.93	508.076	2934.18	555.272	43.25	1.48495	240.75	8.26594	45.4975	1.56212	-350	847	-12.0169	29.081	5.5	162.393	5.57562	180.422	6.19465	34.0966	1.17068	0	847	0	29.081	0.89802	0.35024	0.45564
wm-lh-postcentral	7133.11	1045.34	7116.32	1105.6	-16.7857	-0.2356	312.826	4.39071	59.1185	0.82977	-1006	836	-14.1199	11.7338	-23.5	192.643	2.70387	244.267	3.42845	46.1621	0.64792	0	1006	0	14.1199	0.95909	0.77863	0.10867
wm-lh-posteriorcingulate	4462	727.709	4533.93	752.684	71.9286	1.59914	177.772	3.95228	33.5958	0.74691	-277	541	-6.15834	12.0277	71	146.429	3.25544	121.379	2.69853	22.9385	0.50997	4	541	0.08893	12.0277	0.96754	0.04146	1.3824
wm-lh-precentral	13269.4	1887.3	13239.7	1901.17	-29.6786	-0.22391	302.11	2.2793	57.0935	0.43075	-676	678	-5.10015	5.11524	-26.5	220.25	1.6617	204.64	1.54392	38.6733	0.29177	3	678	0.02263	5.11524	0.98761	0.60742	0.21651
wm-lh-precuneus	9269.39	1388.84	9355.86	1345.14	86.4643	0.92846	270.879	2.90873	51.1913	0.5497	-536	621	-5.75563	6.66837	127	232.893	2.50083	157.735	1.69378	29.8092	0.32009	5	621	0.05369	6.66837	0.97909	0.10273	0.98831
wm-lh-rostralanteriorcingulate	2129.32	441.474	2101.75	425.403	-27.5714	-1.30328	99.8122	4.71806	18.8627	0.89163	-190	218	-8.98118	10.3047	-53	89.0714	4.21035	50.232	2.37443	9.49296	0.44873	7	218	0.33089	10.3047	0.97243	0.15537	0.80864
wm-lh-rostralmiddlefrontal	11882.3	2496.4	11966	2773.18	83.7143	0.70206	794.78	6.6653	150.199	1.25962	-1966	3499	-16.4876	29.3438	28.5	346.786	2.90827	717.097	6.01382	135.519	1.13651	4	3499	0.03355	29.3438	0.95572	0.58188	0.23517
wm-lh-superiorfrontal	18292.2	2985.75	18205.3	2704.49	-86.9643	-0.47655	668.181	3.66151	126.274	0.69196	-2668	1457	-14.6202	7.9841	-53	404.179	2.21483	533.758	2.9249	100.871	0.55275	26	2668	0.14248	14.6202	0.973	0.49689	0.30374
wm-lh-superiorparietal	11394.1	1706.35	11461.1	1559.02	67.0357	0.58661	433.768	3.79579	81.9744	0.71734	-482	1798	-4.21786	15.7339	8	260.321	2.27801	350.054	3.06323	66.1539	0.5789	4	1798	0.035	15.7339	0.96519	0.42065	0.37608
wm-lh-superiortemporal	7317.68	1465.38	7396.39	1511.49	78.7143	1.06992	424.782	5.77382	80.2762	1.09115	-594	1929	-8.0739	26.2198	78	246.5	3.35053	351.926	4.78354	66.5079	0.904	2	1929	0.02718	26.2198	0.95934	0.33552	0.47428
wm-lh-supramarginal	8322.75	1228.48	8217.18	1305.28	-105.571	-1.27656	291.053	3.51939	55.0038	0.6651	-843	353	-10.1935	4.26846	-78.5	228.929	2.76819	204.745	2.47576	38.6931	0.46788	7	843	0.08464	10.1935	0.97114	0.06557	1.18332
wm-lh-temporalpole	505.143	111.615	545.464	146.259	40.3214	7.67583	86.5196	16.4704	16.3507	3.11261	-159	260	-30.2682	49.4952	23.5	65.0357	12.3806	69.1764	13.1688	13.0731	2.48868	2	260	0.38073	49.4952	0.74386	0.0203	1.69245
wm-lh-transversetemporal	720.679	169.34	739.179	177.508	18.5	2.53449	77.0389	10.5543	14.559	1.99458	-140	178	-19.18	24.386	16.5	60.3571	8.26891	50.12	6.86643	9.47179	1.29763	1	178	0.137	24.386	0.89933	0.21468	0.66821
wm-rh-bankssts	2799.96	495.551	2779.61	474.111	-20.3571	-0.7297	146.701	5.25849	27.7238	0.99376	-587	241	-21.041	8.63866	-10.5	92.9286	3.33103	113.997	4.08622	21.5434	0.77222	2	587	0.07169	21.041	0.95498	0.46911	0.32873
wm-rh-caudalanteriorcingulate	2637.71	532.971	2648.07	587.788	10.3571	0.39189	181.753	6.87706	34.3482	1.29964	-347	344	-13.1296	13.016	-23	144	5.44858	107.896	4.0825	20.3904	0.77152	21	347	0.79458	13.1296	0.94919	0.76532	0.11616
wm-rh-caudalmiddlefrontal	5990.64	1267	5968.64	1154	-22	-0.36791	315.982	5.28429	59.715	0.99864	-1042	540	-17.4258	9.03064	-46	225.714	3.77471	217.974	3.64526	41.1932	0.68889	16	1042	0.26757	17.4258	0.96704	0.71544	0.14543
wm-rh-cuneus	2159.14	346.669	2200.29	369.293	41.1429	1.88753	121.426	5.57073	22.9474	1.05277	-244	395	-11.1941	18.1216	32.5	91.4286	4.19452	88.4925	4.05982	16.7235	0.76723	7	395	0.32114	18.1216	0.93813	0.0842	1.07471
wm-rh-entorhinal	628.75	178.03	654.286	178.577	25.5357	3.98051	124.133	19.3499	23.4589	3.65679	-178	374	-27.7467	58.2992	26	93.3929	14.5581	83.9044	13.0791	15.8564	2.47171	3	374	0.46764	58.2992	0.75626	0.28598	0.54366
wm-rh-frontalpole	235.929	53.5737	230.893	46.7668	-5.03571	-2.15745	40.4855	17.3452	7.65103	3.27793	-117	76	-50.1262	32.5606	-5.5	27.25	11.6747	29.9217	12.8193	5.65466	2.42262	1	117	0.42843	50.1262	0.68141	0.516	0.28735
wm-rh-fusiform	6062.89	1048.16	6039.96	1021.34	-22.9286	-0.3789	279.146	4.61289	52.7536	0.87175	-681	431	-11.2535	7.12229	17.5	219	3.61898	169.5	2.80099	32.0325	0.52934	19	681	0.31398	11.2535	0.96465	0.66728	0.17569
wm-rh-inferiorparietal	10970.2	1654.37	10782.8	1553.06	-187.357	-1.72259	388.984	3.57637	73.5111	0.67587	-1057	468	-9.7182	4.30285	-225	342	3.14439	257.712	2.36944	48.703	0.44778	31	1057	0.28502	9.7182	0.96495	0.01681	1.77439
wm-rh-inferiortemporal	5251.5	1243.34	5311.43	1228.28	59.9286	1.1347	313.003	5.92645	59.1521	1.11999	-501	1050	-9.48601	19.8808	39	226	4.27912	220.744	4.17959	41.7166	0.78987	18	1050	0.34081	19.8808	0.9679	0.31999	0.49486
wm-rh-insula	8521.04	1063.47	8482.64	1077.12	-38.3929	-0.45158	331.386	3.89781	62.626	0.73662	-801	530	-9.42149	6.23395	-16	250.893	2.95104	214.631	2.52453	40.5615	0.47709	2	801	0.02352	9.42149	0.95311	0.54497	0.26362
wm-rh-isthmuscingulate	2905.54	382.301	2966.39	432.816	60.8571	2.07282	220.985	7.52684	41.7623	1.42244	-393	689	-13.3857	23.4676	61.5	168.857	5.75134	152.008	5.17745	28.7268	0.97845	1	689	0.03406	23.4676	0.84813	0.15659	0.80524
wm-rh-lateraloccipital	8443.11	1258.6	8423.21	1424.77	-19.8929	-0.23589	433.67	5.14244	81.9559	0.97183	-1391	1172	-16.4944	13.8975	21.5	276.893	3.28338	330.107	3.9144	62.3844	0.73975	8	1391	0.09486	16.4944	0.94967	0.81005	0.09149
wm-rh-lateralorbitofrontal	6464.14	943.173	6484.29	952.713	20.1429	0.31112	163.61	2.5271	30.9194	0.47758	-378	366	-5.83855	5.6532	52.5	127.357	1.96714	101.826	1.57279	19.2432	0.29723	18	378	0.27803	5.83855	0.98541	0.52025	0.28378
wm-rh-lingual	5226.14	923.974	5286.57	844.448	60.4286	1.14963	314.354	5.98046	59.4074	1.1302	-437	840	-8.31374	15.9807	39.5	249.857	4.75343	194.589	3.70197	36.7738	0.69961	10	840	0.19025	15.9807	0.93685	0.31809	0.49745
wm-rh-medialorbitofrontal	3107.04	582.24	3193.61	551.313	86.5714	2.74802	162.764	5.16658	30.7595	0.97639	-353	434	-11.2052	13.7764	70.5	134.643	4.27394	124.355	3.94737	23.5009	0.74598	4	434	0.12697	13.7764	0.94887	0.00901	2.04538
wm-rh-middletemporal	5577	1050.85	5659.25	921.194	82.25	1.46401	222.458	3.95964	42.0406	0.7483	-531	463	-9.45155	8.24118	62	177.393	3.15751	154.497	2.74998	29.1972	0.5197	2	531	0.0356	9.45155	0.97214	0.06083	1.21588
wm-rh-paracentral	5128.14	890.613	5108.86	873.017	-19.2857	-0.37678	186.394	3.64158	35.2252	0.68819	-477	320	-9.31914	6.25183	-41.5	148.429	2.89985	110.822	2.16512	20.9433	0.40917	1	477	0.01954	9.31914	0.97821	0.58853	0.23023
wm-rh-parahippocampal	1776.82	345.536	1768.54	383.742	-8.28571	-0.46741	170.4	9.61256	32.2025	1.8166	-407	650	-22.9596	36.6677	-0.5	99.3571	5.60492	137.367	7.74914	25.96	1.46445	8	650	0.45129	36.6677	0.89455	0.7989	0.09751
wm-rh-parsopercularis	3379.04	769.726	3379.93	750.783	0.89286	0.02642	146.198	4.32605	27.6288	0.81755	-309	277	-9.14341	8.19652	16	115.75	3.42508	86.4894	2.55925	16.345	0.48365	0	309	0	9.14341	0.98217	0.97446	0.01124
wm-rh-parsorbitalis	1151.82	235.739	1160.61	248.029	8.78571	0.75987	81.225	7.02509	15.3501	1.32762	-170	222	-14.7032	19.2006	-1	56.2857	4.8681	58.2421	5.03731	11.0067	0.95196	3	222	0.25947	19.2006	0.94497	0.57182	0.24274
wm-rh-parstriangularis	3130.14	789.856	3152.43	762.797	22.2857	0.70945	150.248	4.78301	28.3942	0.9039	-240	313	-7.64018	9.96407	12.5	120.929	3.84965	89.0177	2.8338	16.8228	0.53554	3	313	0.0955	9.96407	0.98153	0.43936	0.35718
wm-rh-pericalcarine	3233.32	682.779	3292.46	712.236	59.1429	1.81259	308.339	9.44987	58.2706	1.78586	-423	1170	-12.964	35.8578	-3.5	175.214	5.36991	258.579	7.92485	48.8669	1.49766	2	1170	0.0613	35.8578	0.90224	0.31913	0.49603
wm-rh-postcentral	6986.96	1124.95	6935.14	1112.75	-51.8214	-0.74445	228.303	3.27972	43.1452	0.61981	-419	461	-6.0192	6.62256	-68	193.964	2.78642	126.062	1.81096	23.8234	0.34224	26	461	0.37351	6.62256	0.97886	0.24015	0.61953
wm-rh-posteriorcingulate	4164.18	710.817	4193.18	665.222	29	0.694	191.222	4.57613	36.1375	0.86481	-575	374	-13.7603	8.9502	49	150.857	3.61016	117.631	2.81503	22.2302	0.53199	18	575	0.43076	13.7603	0.9619	0.42928	0.36726
wm-rh-precentral	13365.1	1820.46	13376	1945.55	10.8929	0.08147	381.158	2.85073	72.0321	0.53874	-480	1462	-3.58999	10.9345	-20.5	245.75	1.838	287.706	2.15179	54.3712	0.40665	2	1462	0.01496	10.9345	0.98024	0.88092	0.05506
wm-rh-precuneus	9967.5	1544.07	9876.57	1445.38	-90.9286	-0.91643	297.619	2.99958	56.2447	0.56687	-1171	384	-11.802	3.87017	-54.5	207.857	2.0949	228.794	2.30592	43.2379	0.43578	2	1171	0.02016	11.802	0.97907	0.11758	0.92968
wm-rh-rostralanteriorcingulate	1554.54	249.181	1547.43	251.398	-7.10714	-0.45823	111.959	7.21862	21.1583	1.36419	-175	216	-11.2832	13.9267	-24.5	94.3929	6.08601	57.8557	3.73026	10.9337	0.70495	1	216	0.06448	13.9267	0.90297	0.73954	0.13104
wm-rh-rostralmiddlefrontal	12359.9	2782.45	12419.8	2874.96	59.8929	0.4834	342.877	2.76741	64.7977	0.52299	-674	801	-5.43994	6.46497	100	273.036	2.20371	209.703	1.69254	39.6301	0.31986	2	801	0.01614	6.46497	0.99269	0.36351	0.43948
wm-rh-superiorfrontal	18171.5	2768.94	18242.1	2700.56	70.6429	0.388	311.627	1.7116	58.892	0.32346	-607	726	-3.33392	3.98752	58.5	242.143	1.32996	203.671	1.11866	38.4903	0.21141	3	726	0.01648	3.98752	0.99341	0.24074	0.61845
wm-rh-superiorparietal	11340.3	1866.61	11364.8	1897.35	24.5357	0.21613	253.02	2.22875	47.8164	0.42119	-736	549	-6.48312	4.83592	37.5	175.25	1.54371	181.09	1.59515	34.2228	0.30145	1	736	0.00881	6.48312	0.9912	0.61204	0.21322
wm-rh-superiortemporal	6409.04	1040.26	6377.64	1012.2	-31.3929	-0.49102	128.246	2.00592	24.2361	0.37908	-249	310	-3.89468	4.8488	-27	98.75	1.54458	85.7683	1.34153	16.2087	0.25352	0	310	0	4.8488	0.992	0.20619	0.68574
wm-rh-supramarginal	8493.32	1385.14	8510.75	1330.98	17.4286	0.20499	252.907	2.97467	47.795	0.56216	-529	485	-6.22204	5.70452	-27.5	196.429	2.31037	155.768	1.83213	29.4375	0.34624	5	529	0.05881	6.22204	0.9832	0.71821	0.14375
wm-rh-temporalpole	580.286	119.645	575.786	163.963	-4.5	-0.7785	133.099	23.0261	25.1534	4.35152	-255	364	-44.1149	62.9719	-29.5	96.4286	16.6821	89.964	15.5637	17.0016	2.94127	11	364	1.903	62.9719	0.58176	0.85935	0.06583
wm-rh-transversetemporal	501.75	125.075	518.036	148.041	16.2857	3.19395	65.6449	12.8742	12.4057	2.433	-154	206	-30.2024	40.4006	4.5	44	8.62926	50.7602	9.95506	9.59277	1.88133	2	206	0.39224	40.4006	0.88248	0.20031	0.69829
Brain Mask Volume	1.5687e+06	153248	1.56854e+06	153123	-163.714	-0.01044	989.371	0.06307	186.974	0.01192	-4802	1411	-0.30613	0.08995	0	326.714	0.02083	946.549	0.06034	178.881	0.0114	0	4802	0	0.30613	0.99998	0.38897	0.41008
Intracranial Volume	1.45046e+06	165518	1.45041e+06	165513	-47.6161	-0.00328	170.71	0.01177	32.2611	0.00222	-645.5	184.625	-0.0445	0.01273	-57.8125	122.696	0.00846	126.02	0.00869	23.8156	0.00164	0.5	645.5	3e-05	0.0445	1	0.15152	0.81952
Brain Segmentation Volume	1.17195e+06	140818	1.17344e+06	144144	1490.79	0.12712	12935	1.10302	2444.49	0.20845	-9041	64973	-0.77096	5.54048	-295.5	4847.07	0.41333	12052.2	1.02773	2277.65	0.19422	59	64973	0.00503	5.54048	0.99597	0.54706	0.26197
Brain Segmentation Volume Without Ventricles	1.1592e+06	142204	1.16055e+06	145167	1354.86	0.11681	11815.7	1.01871	2232.96	0.19252	-9549	59230	-0.82328	5.10658	-310	4435.64	0.38242	11005	0.94881	2079.76	0.17931	10	59230	0.00086	5.10658	0.9967	0.54908	0.26036
Ventricles	17655.3	10482.2	17659.9	10465.1	4.57143	0.02589	145.409	0.82349	27.4797	0.15563	-442	321	-2.50317	1.81791	18	99.9286	0.56592	103.97	0.58881	19.6486	0.11128	2	442	0.01133	2.50317	0.99991	0.86912	0.06092
Left Medial-inferior Temporal Gyrus	30139.6	4894.71	30353.6	4911.81	214.036	0.70764	1266.61	4.18762	239.367	0.79138	-3485	3564	-11.522	11.7831	197.5	883.393	2.92063	917.894	3.0347	173.466	0.5735	86	3564	0.28433	11.7831	0.96687	0.37913	0.42121
Right Medial-inferior Temporal Gyrus	31909.9	6518.71	32350.5	6166.87	440.679	1.37154	1254.77	3.90528	237.13	0.73803	-1930	4551	-6.00681	14.1642	230	916.036	2.85101	951.655	2.96187	179.846	0.55974	44	4551	0.13694	14.1642	0.97875	0.07405	1.13048
Left Superior Temporal Gyrus	19818.4	3331.81	19991.4	3477.89	173.071	0.86949	673.027	3.38122	127.19	0.63899	-1255	2715	-6.30498	13.6399	202	452.143	2.27152	521.559	2.62026	98.5655	0.49518	55	2715	0.27631	13.6399	0.97988	0.18485	0.73318
Right Superior Temporal Gyrus	18288.9	2618.04	18255.7	2533.53	-33.1786	-0.18158	331.823	1.81599	62.7086	0.34319	-1102	605	-6.031	3.31103	6.5	236.679	1.29529	230.557	1.26179	43.5712	0.23846	1	1102	0.00547	6.031	0.99192	0.60107	0.22108
Left Temporal Lobe	82997.7	11687.6	83343.9	11681.6	346.214	0.41627	1635.02	1.96585	308.989	0.37151	-3995	4615	-4.80337	5.54882	302	1203.14	1.44659	1138.6	1.36899	215.176	0.25872	19	4615	0.02284	5.54882	0.99012	0.27238	0.56483
Right Temporal Lobe	81882.2	12641.6	82353.1	12073	470.821	0.57335	1385.11	1.68674	261.761	0.31876	-2003	3689	-2.43918	4.49233	351	1120.54	1.36455	919.953	1.12029	173.855	0.21171	15	3689	0.01827	4.49233	0.99322	0.08326	1.07956
Determinant Talairach transform matrix	1.36007	0.155388	1.36011	0.155392	4.466e-05	0.00328355	0.00015513	0.0114055	2.932e-05	0.00215544	-0.00019805	0.0005059	-0.0145618	0.0371962	4.993e-05	0.00011649	0.00856493	0.00010982	0.00807415	2.075e-05	0.00152587	6.2e-07	0.0005059	4.551e-05	0.0371962	1	0.1393	0.85603
v4.5.0
Struct	Mean1	sd1	Mean2	sd2	Mean diff	Mean diff %	sd Diff	sd Diff %	se Diff	se Diff %	min Diff	max Diff	min Diff %	max Diff %	median	Mean AbsDiff	Mean AbsDiff %	sd AbsDiff	sd AbsDiff %	se AbsDiff	se AbsDiff %	min AbsDiff	max AbsDiff	min AbsDiff %	max AbsDiff %	ICC(1,1)	p	-log10(p)
3rd-Ventricle	1022.83	442.814	1020.59	445.37	-2.24138	-0.21938	36.5627	3.57859	6.78953	0.66453	-112	86	-10.962	8.41729	-5	23.2069	2.27138	28.0043	2.74093	5.20027	0.50898	1	112	0.09788	10.962	0.99671	0.74376	0.12856
4th-Ventricle	1951.17	763.729	1946.48	737.898	-4.68966	-0.24064	49.2255	2.5259	9.14095	0.46905	-174	84	-8.92845	4.31028	2	33.1724	1.70217	36.1416	1.85453	6.71134	0.34438	0	174	0	8.92845	0.99791	0.61195	0.21328
5th-Ventricle	6.27586	8.0485	6.37931	9.11989	0.10345	1.63488	4.44285	70.214	0.82502	13.0384	-8	15	-126.431	237.057	0	2.72414	43.0518	3.47333	54.8919	0.64498	10.1932	0	15	0	237.057	0.87082	0.90111	0.04522
Brain-Stem	18231.1	2276.63	18190.4	2283.67	-40.6897	-0.22344	188.718	1.0363	35.0441	0.19244	-779	279	-4.2777	1.53206	-32	119.655	0.65706	150.002	0.8237	27.8547	0.15296	3	779	0.01647	4.2777	0.99653	0.25541	0.59277
CC_Anterior	966.759	182.374	959.345	174.991	-7.41379	-0.76982	36.1124	3.74979	6.70591	0.69632	-135	40	-14.0179	4.15346	0	15.9655	1.6578	33.1215	3.43922	6.15051	0.63865	0	135	0	14.0179	0.97943	0.27833	0.55545
CC_Central	471.586	117.552	471.586	119.22	0	0	34.3459	7.28306	6.37788	1.35243	-111	136	-23.5376	28.8388	0	13.7241	2.91021	31.3778	6.65366	5.8267	1.23555	0	136	0	28.8388	0.95934	1	0
CC_Mid_Anterior	495.759	122.554	499.793	127.493	4.03448	0.8105	35.0046	7.0322	6.50019	1.30585	-23	182	-4.62055	36.5626	-1	11.4138	2.29296	33.2754	6.68481	6.17908	1.24134	0	182	0	36.5626	0.96163	0.53984	0.26774
CC_Mid_Posterior	443.448	94.0906	447.207	99.9315	3.75862	0.84401	18.0746	4.05871	3.35636	0.75368	-21	91	-4.71563	20.4344	1	7.68966	1.72674	16.7356	3.75803	3.10771	0.69785	0	91	0	20.4344	0.98251	0.27229	0.56496
CC_Posterior	886.414	165.214	887.483	163.739	1.06897	0.12052	9.3577	1.05504	1.73768	0.19592	-17	25	-1.91668	2.81865	1	6.65517	0.75035	6.54804	0.73827	1.21594	0.13709	0	25	0	2.81865	0.99842	0.54341	0.26487
CSF	1214.76	251.453	1236.41	286.417	21.6552	1.76692	80.8757	6.59894	15.0182	1.22539	-79	387	-6.44589	31.5767	9	44.6897	3.64639	70.4136	5.7453	13.0755	1.06688	3	387	0.24478	31.5767	0.95334	0.16042	0.79475
Left-Accumbens-area	584.517	132.2	596.103	132.373	11.5862	1.96273	48.1393	8.15492	8.93925	1.51433	-159	111	-26.935	18.8037	17	34.4138	5.82978	35.0688	5.94074	6.51212	1.10317	1	159	0.1694	26.935	0.93229	0.20552	0.68714
Left-Amygdala	1744.97	341.353	1748.97	351.425	4	0.22897	58.557	3.35193	10.8738	0.62244	-103	150	-5.89594	8.58632	0	43.3793	2.48312	38.685	2.21441	7.18362	0.41121	0	150	0	8.58632	0.98614	0.71575	0.14524
Left-Caudate	3869.21	538.544	3883.66	559.217	14.4483	0.37272	53.9355	1.39137	10.0156	0.25837	-60	158	-1.54782	4.07591	5	40.5862	1.047	37.672	0.97182	6.99552	0.18046	0	158	0	4.07591	0.99499	0.16023	0.79525
Left-Cerebellum-Cortex	48105.9	6744.5	48023	6731.19	-82.8966	-0.17247	520.862	1.08368	96.7217	0.20123	-1692	1028	-3.52028	2.1388	-17	355.034	0.73866	384.53	0.80003	71.4055	0.14856	17	1692	0.03537	3.52028	0.99704	0.39869	0.39937
Left-Cerebellum-White-Matter	16507.9	2327.64	16436.3	2624.46	-71.5862	-0.43459	615.113	3.73427	114.224	0.69344	-1388	2565	-8.42637	15.5718	-56	306.759	1.86229	534.986	3.24783	99.3444	0.60311	2	2565	0.01214	15.5718	0.96989	0.53592	0.2709
Left-Cerebral-Cortex	260405	33892	260660	34512.5	255.448	0.09805	3910.53	1.50097	726.166	0.27872	-6246	17811	-2.3974	6.83638	59	1812	0.6955	3458.21	1.32736	642.173	0.24648	18	17811	0.00691	6.83638	0.99366	0.72764	0.13808
Left-Cerebral-White-Matter	212700	29707.3	212989	30271.3	288.621	0.1356	3438.29	1.6154	638.474	0.29997	-2984	16894	-1.40196	7.93725	25	1342.55	0.63077	3168.8	1.48879	588.431	0.27646	13	16894	0.00611	7.93725	0.99361	0.65472	0.18395
Left-Hippocampus	3963	514.234	3945.21	492.174	-17.7931	-0.44999	55.9728	1.41556	10.3939	0.26286	-130	99	-3.28772	2.50373	-20	47.6552	1.20521	33.2977	0.8421	6.18322	0.15637	3	130	0.07587	3.28772	0.99341	0.09798	1.00888
Left-Inf-Lat-Vent	393	294.962	392.034	294.495	-0.96552	-0.24598	34.443	8.7749	6.3959	1.62946	-92	76	-23.4385	19.3622	1	23.5172	5.99139	24.7886	6.31528	4.60312	1.17272	0	92	0	23.4385	0.9934	0.88109	0.05498
Left-Lateral-Ventricle	8868.79	6470.07	8859.28	6475.15	-9.51724	-0.10737	78.7685	0.88863	14.6269	0.16501	-231	149	-2.60604	1.68095	0	52	0.58664	59.1415	0.66721	10.9823	0.1239	0	231	0	2.60604	0.99993	0.52057	0.28352
Left-Pallidum	1771.66	258.72	1787.93	250.559	16.2759	0.91448	59.3458	3.33442	11.0202	0.61919	-56	253	-3.14643	14.2151	7	39.2414	2.20483	46.9191	2.63621	8.71266	0.48953	5	253	0.28093	14.2151	0.97176	0.15086	0.82142
Left-Putamen	6101.41	721.161	6086.93	719.299	-14.4828	-0.23765	88.6476	1.45463	16.4614	0.27012	-135	251	-2.21523	4.11869	-14	64.2069	1.05358	61.6919	1.01231	11.4559	0.18798	3	251	0.04923	4.11869	0.99248	0.38646	0.4129
Left-Thalamus-Proper	6946.31	908.585	6960.17	864.423	13.8621	0.19936	111.084	1.59759	20.6278	0.29666	-254	292	-3.65297	4.19948	-8	78.4828	1.12872	78.4805	1.12869	14.5735	0.20959	1	292	0.01438	4.19948	0.9923	0.50709	0.29492
Left-VentralDC	3838.21	405.435	3824.17	415.278	-14.0345	-0.36632	99.604	2.59982	18.496	0.48277	-322	123	-8.4047	3.21049	-9	76.1034	1.98642	64.2369	1.67668	11.9285	0.31135	5	322	0.13051	8.4047	0.97097	0.45432	0.34264
Left-choroid-plexus	1551.24	313.062	1567.38	317.641	16.1379	1.03494	95.1547	6.10236	17.6698	1.13318	-333	163	-21.3556	10.4533	36	70.4138	4.5157	64.7222	4.1507	12.0186	0.77076	14	333	0.89783	21.3556	0.95473	0.36888	0.43312
Left-vessel	93.7586	48.1706	90.7241	47.4469	-3.03448	-3.28972	11.7214	12.7073	2.17661	2.35969	-29	36	-31.4393	39.028	-1	7.58621	8.2243	9.34466	10.1307	1.73526	1.88122	0	36	0	39.028	0.96898	0.17424	0.75884
Optic-Chiasm	178.966	93.4576	183.345	98.7035	4.37931	2.41744	70.901	39.1383	13.166	7.2678	-190	232	-104.882	128.067	2	42.931	23.6985	56.0172	30.9222	10.4021	5.74211	0	232	0	128.067	0.73517	0.7419	0.12966
Right-Accumbens-area	670.862	117.666	680	111.872	9.13793	1.3529	40.4667	5.99124	7.51447	1.11254	-87	120	-12.8807	17.7664	8	30.5172	4.51819	27.5585	4.08014	5.11749	0.75766	3	120	0.44416	17.7664	0.93689	0.23412	0.63056
Right-Amygdala	1783.28	360.482	1797.45	345.499	14.1724	0.79159	80.2074	4.47995	14.8941	0.83191	-193	235	-10.7799	13.1258	1	50.8621	2.84088	62.9437	3.5157	11.6883	0.65285	1	235	0.05585	13.1258	0.97428	0.34947	0.45659
Right-Caudate	3939.72	552.315	3977.48	556.564	37.7586	0.95384	84.4717	2.13388	15.686	0.39625	-84	309	-2.12196	7.80578	17	56.7241	1.43293	72.6606	1.83551	13.4927	0.34085	2	309	0.05052	7.80578	0.98649	0.02292	1.63985
Right-Cerebellum-Cortex	48331.9	7361.01	48246.8	7271.81	-85.1034	-0.17624	634.713	1.3144	117.863	0.24408	-1780	904	-3.68612	1.87205	65	445.586	0.92274	452.464	0.93699	84.0204	0.17399	3	1780	0.00621	3.68612	0.9963	0.47625	0.32217
Right-Cerebellum-White-Matter	16648.1	2609.28	16372.1	2544.26	-276	-1.67171	729.084	4.416	135.388	0.82003	-2916	1022	-17.662	6.19016	-36	415.586	2.51717	656.948	3.97907	121.992	0.7389	11	2916	0.06663	17.662	0.95572	0.05103	1.29214
Right-Cerebral-Cortex	260527	34914.8	261139	35511.4	611.621	0.23449	3059.57	1.173	568.148	0.21782	-3334	11891	-1.27821	4.55886	-123	1575.34	0.60397	2679.19	1.02717	497.513	0.19074	12	11891	0.0046	4.55886	0.9962	0.29088	0.53628
Right-Cerebral-White-Matter	215629	30470.4	215690	30969.8	60.6897	0.02814	2733.43	1.26747	507.585	0.23536	-4675	11349	-2.16777	5.26246	-50	1389.03	0.64409	2340.32	1.08519	434.587	0.20152	2	11349	0.00093	5.26246	0.99618	0.90568	0.04302
Right-Hippocampus	4056.28	468.14	4066.97	472.223	10.6897	0.26319	64.674	1.59232	12.0097	0.29569	-85	177	-2.09276	4.35787	-7	48.8965	1.20387	42.7178	1.05174	7.9325	0.1953	2	177	0.04924	4.35787	0.99061	0.381	0.41907
Right-Inf-Lat-Vent	337.276	241.477	345.483	272.896	8.2069	2.40404	42.081	12.3268	7.81425	2.28902	-66	187	-19.3333	54.7778	4	22	6.44444	36.5962	10.7201	6.79575	1.99068	0	187	0	54.7778	0.98662	0.30258	0.51915
Right-Lateral-Ventricle	7871.45	4282.48	7879.45	4218.79	8	0.10158	122.467	1.55505	22.7415	0.28876	-397	375	-5.04098	4.76163	23	72.5517	0.92124	98.0443	1.24494	18.2064	0.23118	1	397	0.0127	5.04098	0.9996	0.72764	0.13808
Right-Pallidum	1563.9	196.582	1572.31	185.644	8.41379	0.53656	40.7733	2.60017	7.57142	0.48284	-89	87	-5.67565	5.5481	10	30.9655	1.97471	27.2521	1.7379	5.06059	0.32272	1	89	0.06377	5.67565	0.97708	0.27591	0.55923
Right-Putamen	5755.83	658.027	5770.38	657.192	14.5517	0.2525	143.119	2.48336	26.5765	0.46115	-254	563	-4.40735	9.76904	-4	79.5172	1.37976	118.968	2.06431	22.0919	0.38333	1	563	0.01735	9.76904	0.97688	0.58835	0.23037
Right-Thalamus-Proper	7088.28	952.345	7116.07	930.36	27.7931	0.39133	126.119	1.77578	23.4197	0.32975	-106	594	-1.4925	8.36364	16	66.4828	0.93609	110.128	1.55062	20.4503	0.28794	2	594	0.02816	8.36364	0.9909	0.2453	0.6103
Right-VentralDC	3772.9	427.35	3778.17	424.274	5.27586	0.13974	65.3621	1.7312	12.1374	0.32148	-129	124	-3.41673	3.2843	-11	52.1035	1.38003	38.5916	1.02215	7.16628	0.18981	1	129	0.02649	3.41673	0.98855	0.66713	0.17579
Right-choroid-plexus	1764.38	409.166	1733.17	381.408	-31.2069	-1.7845	155.952	8.91777	28.9595	1.65599	-554	256	-31.6793	14.6388	-21	91.7586	5.24702	128.877	7.36955	23.9318	1.36849	2	554	0.11437	31.6793	0.92185	0.29041	0.53699
Right-vessel	73.1034	49.4378	75.0345	46.5798	1.93103	2.60708	13.4215	18.1203	2.49232	3.36486	-27	39	-36.4525	52.6536	1	9.58621	12.9423	9.42458	12.7241	1.7501	2.3628	0	39	0	52.6536	0.96148	0.44496	0.35168
ctx-lh-bankssts	2641.17	545.89	2570.69	463.948	-70.4828	-2.70471	311.748	11.963	57.8902	2.22148	-1340	408	-51.4212	15.6566	-6	194	7.44456	251.699	9.65868	46.7392	1.79357	6	1340	0.23024	51.4212	0.80779	0.23357	0.63159
ctx-lh-caudalanteriorcingulate	2176.59	698.72	2115.93	668.134	-60.6552	-2.82609	148.157	6.90304	27.5121	1.28186	-446	294	-20.7803	13.6983	-42	115.138	5.36459	109.685	5.11051	20.368	0.949	3	446	0.13978	20.7803	0.97343	0.03586	1.44538
ctx-lh-caudalmiddlefrontal	7470.21	1174.37	7394.97	1177.32	-75.2414	-1.01232	363.47	4.89022	67.4946	0.90809	-1126	442	-15.1495	5.94679	-35	236.483	3.1817	282.935	3.80668	52.5397	0.70688	16	1126	0.21527	15.1495	0.95183	0.27442	0.56158
ctx-lh-cuneus	3134.41	447.847	3103.03	439.073	-31.3793	-1.00616	303.512	9.73191	56.3607	1.80717	-1083	460	-34.7257	14.7496	-1	193.655	6.20944	233.018	7.47158	43.2704	1.38744	1	1083	0.03206	34.7257	0.77074	0.58212	0.23499
ctx-lh-entorhinal	1926.1	523.669	1816.86	375.773	-109.241	-5.83716	365.315	19.5201	67.8374	3.62479	-1295	408	-69.1965	21.8009	-58	253.379	13.539	281.64	15.049	52.2993	2.79454	1	1295	0.05343	69.1965	0.66407	0.11854	0.92613
ctx-lh-frontalpole	709.31	194.927	701.69	206.532	-7.62069	-1.08018	82.7364	11.7273	15.3638	2.17771	-198	172	-28.0652	24.3799	-5	62.931	8.92006	52.9501	7.50532	9.83258	1.3937	3	198	0.42523	28.0652	0.91724	0.62375	0.20499
ctx-lh-fusiform	9623.69	1921.03	9823.38	1957.66	199.69	2.05367	416.985	4.28841	77.4322	0.79634	-929	1133	-9.55414	11.6521	183	346.31	3.56157	301.6	3.10175	56.0057	0.57598	0	1133	0	11.6521	0.97245	0.01546	1.81084
ctx-lh-inferiorparietal	13147.6	2760.75	13013.2	2513.62	-134.31	-1.02681	919.854	7.03231	170.813	1.30587	-2871	1773	-21.9489	13.5546	-28	571.276	4.36742	725.812	5.54885	134.78	1.0304	17	2871	0.12997	21.9489	0.94008	0.43829	0.35823
ctx-lh-inferiortemporal	9579.55	1995.09	9652.41	2315.35	72.8621	0.75772	766.908	7.97535	142.411	1.48099	-1562	2963	-16.2438	30.8133	64	471	4.8981	603.227	6.27317	112.016	1.1649	16	2963	0.16639	30.8133	0.93859	0.61292	0.2126
ctx-lh-insula	6628.07	765.423	6605.83	768.37	-22.2414	-0.33613	122.035	1.84428	22.6614	0.34247	-311	174	-4.70005	2.62961	-13	96.0345	1.45134	76.5047	1.15619	14.2066	0.2147	12	311	0.18135	4.70005	0.98735	0.33477	0.47526
ctx-lh-isthmuscingulate	2666.93	461.47	2660.1	468.284	-6.82759	-0.25634	226.705	8.51148	42.098	1.58054	-360	1006	-13.516	37.7696	-27	127.034	4.76943	186.358	6.99668	34.6058	1.29925	5	1006	0.18772	37.7696	0.88486	0.87233	0.05932
ctx-lh-lateraloccipital	12555.9	1815.58	12767.8	2279.34	211.931	1.67378	847.937	6.6968	157.458	1.24356	-1143	3251	-9.02713	25.6756	91	544.414	4.29965	677.159	5.34804	125.745	0.99311	39	3251	0.30801	25.6756	0.91306	0.18912	0.72327
ctx-lh-lateralorbitofrontal	8188.24	1204.72	8266.14	1185.3	77.8966	0.94682	321.298	3.90532	59.6635	0.7252	-585	1177	-7.11057	14.3062	22	228.379	2.77591	235.578	2.86341	43.7458	0.53172	7	1177	0.08508	14.3062	0.963	0.20232	0.69397
ctx-lh-lingual	7108.34	1109.82	7063.62	1149.78	-44.7241	-0.63116	477.472	6.73827	88.6644	1.25126	-1549	1125	-21.8601	15.8764	-20	317.828	4.4853	354.16	4.99804	65.7659	0.92811	16	1549	0.2258	21.8601	0.91292	0.61791	0.20907
ctx-lh-medialorbitofrontal	4665.34	676.569	4620.59	727.808	-44.7586	-0.96401	422.011	9.08926	78.3655	1.68783	-1469	644	-31.6393	13.8704	99	278.897	6.00686	315.606	6.79751	58.6065	1.26227	20	1469	0.43076	31.6393	0.82346	0.57245	0.24226
ctx-lh-middletemporal	10304.7	1723.82	10270	1734.47	-34.6897	-0.33721	432.132	4.2006	80.2448	0.78003	-1304	655	-12.6757	6.36702	-75	337.793	3.28357	264.206	2.56825	49.0618	0.47691	11	1304	0.10693	12.6757	0.96963	0.66884	0.17468
ctx-lh-paracentral	4145.9	717.588	4195	798.801	49.1035	1.17741	442.71	10.6154	82.2091	1.97123	-974	2035	-23.3548	48.7957	12	203.448	4.87833	394.487	9.45909	73.2543	1.75651	2	2035	0.04796	48.7957	0.83347	0.55511	0.25562
ctx-lh-parahippocampal	2509.72	428.158	2495.86	470.827	-13.8621	-0.55386	299.654	11.9728	55.6443	2.22329	-962	526	-38.4371	21.0165	-53	210.69	8.41818	209.8	8.38263	38.9589	1.55662	53	962	2.11763	38.4371	0.78469	0.80509	0.09416
ctx-lh-parsopercularis	5307.55	744.612	5275.07	720.465	-32.4828	-0.61389	189.619	3.58359	35.2114	0.66546	-584	337	-11.037	6.36893	-26	141.241	2.66931	128.01	2.41925	23.7708	0.44924	1	584	0.0189	11.037	0.96668	0.36414	0.43873
ctx-lh-parsorbitalis	2571.21	536.988	2534.72	566.725	-36.4828	-1.42903	195.488	7.6573	36.3012	1.42192	-395	481	-15.4722	18.8408	-49	148.552	5.81879	129.377	5.06771	24.0247	0.94105	13	481	0.50921	18.8408	0.93728	0.3235	0.49012
ctx-lh-parstriangularis	3826.76	661.405	3874.48	874.215	47.7241	1.23939	380.981	9.89402	70.7465	1.83727	-795	1379	-20.646	35.8124	14	241.31	6.26679	295.289	7.6686	54.8337	1.42402	12	1379	0.31164	35.8124	0.88135	0.50547	0.2963
ctx-lh-pericalcarine	2219.83	464.016	2205.48	436.476	-14.3448	-0.64831	295.365	13.3489	54.848	2.47883	-934	733	-42.2117	33.1276	-4	169.172	7.64567	240.442	10.8667	44.649	2.01789	4	934	0.18078	42.2117	0.79121	0.79559	0.09931
ctx-lh-postcentral	11155.7	1730.2	11249.2	1715.9	93.5517	0.8351	260.253	2.32318	48.3278	0.4314	-581	602	-5.18636	5.37382	22	194.862	1.73946	193.569	1.72791	35.9448	0.32087	3	602	0.02678	5.37382	0.98752	0.06305	1.20031
ctx-lh-posteriorcingulate	4033	754.057	4054	772.635	21	0.51935	114.287	2.82643	21.2225	0.52485	-205	283	-5.06987	6.99889	29	93.6207	2.31534	66.6357	1.64797	12.3739	0.30602	0	283	0	6.99889	0.9888	0.33089	0.48032
ctx-lh-precentral	14938.9	2099.88	15053.2	2107.47	114.345	0.7625	470.174	3.13532	87.3092	0.58221	-678	1551	-4.52118	10.3427	106	309.379	2.06307	368.064	2.45441	68.3479	0.45577	3	1551	0.02001	10.3427	0.97442	0.20096	0.6969
ctx-lh-precuneus	10716.1	1611.96	10761.6	1588.52	45.4828	0.42353	274.178	2.55314	50.9136	0.47411	-701	636	-6.52768	5.92241	61	211.138	1.96611	176.479	1.64337	32.7714	0.30517	11	701	0.10243	6.52768	0.98542	0.37929	0.42102
ctx-lh-rostralanteriorcingulate	2485.03	608.369	2450.76	615.432	-34.2759	-1.38887	111.236	4.50733	20.656	0.83699	-227	256	-9.19812	10.3732	-52	92.069	3.73067	69.3603	2.8105	12.8799	0.5219	7	256	0.28364	10.3732	0.98249	0.1082	0.96576
ctx-lh-rostralmiddlefrontal	16816.7	3775.97	16842.6	3832.6	25.9655	0.15428	565.663	3.36111	105.041	0.62414	-1439	1377	-8.55039	8.18199	-35	387.276	2.30115	406.612	2.41605	75.506	0.44865	5	1439	0.02971	8.55039	0.9893	0.80656	0.09336
ctx-lh-superiorfrontal	24789.8	3125.93	24672.7	2975.65	-117.103	-0.4735	569.674	2.30346	105.786	0.42774	-2310	1092	-9.3404	4.41546	-89	349.103	1.41159	460.983	1.86397	85.6025	0.34613	17	2310	0.06874	9.3404	0.98244	0.27772	0.55639
ctx-lh-superiorparietal	15361.8	2367.38	15186.3	2354.87	-175.552	-1.14935	349.977	2.29132	64.9892	0.42549	-1341	289	-8.7796	1.8921	-152	292.586	1.91558	256.397	1.67864	47.6116	0.31172	12	1341	0.07856	8.7796	0.98665	0.01159	1.93576
ctx-lh-superiortemporal	12371.6	1914.7	12385.7	1858.25	14.069	0.11366	761.347	6.1505	141.379	1.14212	-3031	1295	-24.4858	10.4616	75	444.414	3.59017	612.615	4.94897	113.76	0.919	18	3031	0.14541	24.4858	0.92125	0.92144	0.03553
ctx-lh-supramarginal	11599.6	1867.2	11714.3	1754.41	114.69	0.98388	665.237	5.7068	123.531	1.05973	-1554	2701	-13.3311	23.1708	104	406.966	3.49119	533.506	4.57672	99.0695	0.84988	5	2701	0.04289	23.1708	0.93289	0.36112	0.44235
ctx-lh-temporalpole	2084.59	369.017	2031.55	383.123	-53.0345	-2.57691	213.067	10.3528	39.5656	1.92246	-561	373	-27.2586	18.1238	-38	158.138	7.6838	149.7	7.27381	27.7986	1.35071	6	561	0.29154	27.2586	0.83551	0.19089	0.71923
ctx-lh-transversetemporal	1335.9	305.253	1335.79	284.723	-0.10345	-0.00774	86.3309	6.46264	16.0312	1.20008	-209	193	-15.6455	14.4478	-5	68.7931	5.14978	50.5126	3.78133	9.37996	0.70217	5	209	0.37429	15.6455	0.95867	0.9949	0.00222
ctx-rh-bankssts	2514.21	440.559	2512.9	452.381	-1.31034	-0.05213	172.53	6.86397	32.0379	1.27461	-470	391	-18.6986	15.5557	-8	116.966	4.6534	124.895	4.96885	23.1924	0.92269	6	470	0.23871	18.6986	0.92783	0.96767	0.01427
ctx-rh-caudalanteriorcingulate	2423.72	655.45	2348.07	587.848	-75.6552	-3.17093	175.662	7.36252	32.6196	1.36719	-671	281	-28.1236	11.7775	-55	124.069	5.2001	144.369	6.05094	26.8087	1.12363	1	671	0.04191	28.1236	0.95432	0.02789	1.5545
ctx-rh-caudalmiddlefrontal	7253.52	1597.25	7295.03	1544.23	41.5172	0.57074	267.379	3.67568	49.651	0.68256	-633	695	-8.7019	9.55422	90	209.793	2.88404	166.408	2.28763	30.9013	0.4248	0	695	0	9.55422	0.98567	0.41013	0.38708
ctx-rh-cuneus	3333.17	601.739	3362.41	556.97	29.2414	0.87345	185.201	5.53203	34.391	1.02727	-428	394	-12.7845	11.769	29	147.862	4.4167	111.987	3.34508	20.7954	0.62117	1	428	0.02987	12.7845	0.94946	0.40239	0.39535
ctx-rh-entorhinal	1672.76	351.769	1788.48	438.098	115.724	6.68686	300.847	17.3838	55.8659	3.22809	-496	806	-28.6602	46.5729	124	245.793	14.2026	204.469	11.8148	37.9689	2.19395	27	806	1.56013	46.5729	0.68585	0.04764	1.322
ctx-rh-frontalpole	886.069	188.049	881.207	196.069	-4.86207	-0.55023	83.697	9.47187	15.5421	1.75888	-180	182	-20.3703	20.5967	-9	63.8965	7.23108	52.9254	5.98949	9.828	1.11222	7	182	0.79218	20.5967	0.9079	0.75673	0.12106
ctx-rh-fusiform	9470.28	1661.14	9325.93	1541.46	-144.345	-1.53589	397.553	4.23014	73.8237	0.78552	-999	540	-10.6298	5.74584	-163	325.724	3.46585	264.088	2.81001	49.0399	0.52181	27	999	0.28729	10.6298	0.96628	0.0606	1.21753
ctx-rh-inferiorparietal	16033.7	2659.8	16028.2	2692.74	-5.41379	-0.03377	550.207	3.43215	102.171	0.63733	-1250	1390	-7.79742	8.67073	-72	425.966	2.65714	338.867	2.11383	62.926	0.39253	15	1390	0.09357	8.67073	0.97959	0.95812	0.01858
ctx-rh-inferiortemporal	9632.45	2890.61	9636.21	2904.97	3.75862	0.03901	550.95	5.71861	102.309	1.06192	-1673	1047	-17.365	10.8674	57	401.69	4.16936	369.382	3.83402	68.5925	0.71196	10	1673	0.1038	17.365	0.98254	0.97095	0.0128
ctx-rh-insula	6379.07	856.505	6369.86	839.571	-9.2069	-0.14443	132.2	2.0739	24.549	0.38511	-428	183	-6.71429	2.87083	3	96.4483	1.51304	89.0516	1.397	16.5365	0.25942	3	428	0.04706	6.71429	0.98821	0.71045	0.14846
ctx-rh-isthmuscingulate	2603.48	479.327	2541.55	468.686	-61.931	-2.40741	158.486	6.16074	29.4301	1.14402	-424	265	-16.4819	10.3012	-42	126.483	4.91669	111.897	4.34973	20.7788	0.80772	2	424	0.07774	16.4819	0.93771	0.04445	1.3521
ctx-rh-lateraloccipital	12547.6	2000.06	12481.6	1867.26	-65.9655	-0.52711	589.154	4.70773	109.403	0.8742	-2038	1627	-16.285	13.0008	-88	351.207	2.80638	473.136	3.78067	87.8592	0.70205	14	2038	0.11187	16.285	0.95463	0.55139	0.25854
ctx-rh-lateralorbitofrontal	7720.31	1128.02	7800.9	1049.01	80.5862	1.0384	244.042	3.14462	45.3174	0.58394	-279	647	-3.59508	8.33698	-9	201.483	2.59623	155.683	2.00607	28.9096	0.37252	5	647	0.06443	8.33698	0.97305	0.08622	1.06438
ctx-rh-lingual	6964.17	989.479	6845.76	979.594	-118.414	-1.71491	254.649	3.68791	47.2871	0.68483	-654	413	-9.47144	5.9812	-57	209.172	3.0293	184.535	2.67249	34.2672	0.49627	11	654	0.15931	9.47144	0.96059	0.01838	1.73577
ctx-rh-medialorbitofrontal	4912.38	811.303	4948.21	816.123	35.8276	0.72668	256.494	5.2024	47.6296	0.96606	-468	619	-9.49234	12.555	61	198.655	4.02928	162.003	3.28588	30.0833	0.61017	8	619	0.16226	12.555	0.95105	0.4582	0.33894
ctx-rh-middletemporal	11419.3	1958.99	11464.4	1673.63	45.1035	0.3942	493.938	4.31694	91.722	0.80164	-1201	1205	-10.4965	10.5315	48	366.207	3.20059	327.391	2.86135	60.795	0.53134	12	1205	0.10488	10.5315	0.96419	0.62674	0.20292
ctx-rh-paracentral	4791.14	768.542	4748.03	759.148	-43.1035	-0.90371	167.922	3.52068	31.1823	0.65377	-432	267	-9.05739	5.59797	-29	121.241	2.54197	122.056	2.55904	22.6652	0.4752	4	432	0.08386	9.05739	0.97509	0.17781	0.75005
ctx-rh-parahippocampal	2314.97	437.744	2293.66	386.967	-21.3103	-0.9248	287.476	12.4756	53.383	2.31666	-926	480	-40.1856	20.8305	-20	199.103	8.64048	205.073	8.89955	38.0811	1.6526	17	926	0.73775	40.1856	0.76409	0.69278	0.15941
ctx-rh-parsopercularis	4510.52	1075.18	4463.97	995.892	-46.5517	-1.03742	273.114	6.08646	50.716	1.13023	-1052	449	-23.4443	10.0061	-49	179.448	3.99908	208.528	4.64713	38.7227	0.86295	0	1052	0	23.4443	0.96546	0.36652	0.43591
ctx-rh-parsorbitalis	2837.14	458.537	2858.31	412.296	21.1724	0.74349	160.299	5.62902	29.7667	1.04528	-514	422	-18.0495	14.8188	33	109.862	3.85789	116.873	4.10408	21.7028	0.76211	2	514	0.07023	18.0495	0.93354	0.4828	0.31624
ctx-rh-parstriangularis	4463.66	905.778	4469.28	967.354	5.62069	0.12584	345.21	7.72894	64.1039	1.43523	-384	1239	-8.5974	27.7401	-96	228.655	5.11938	255.054	5.71041	47.3623	1.0604	53	1239	1.18662	27.7401	0.93439	0.93075	0.03116
ctx-rh-pericalcarine	2610.79	579.043	2694.79	566.938	84	3.16647	373.796	14.0907	69.4122	2.61657	-565	1327	-21.2983	50.0228	25	224.345	8.45693	308.064	11.6128	57.206	2.15645	9	1327	0.33927	50.0228	0.7842	0.23633	0.62647
ctx-rh-postcentral	10460.6	1627.3	10385.8	1544.19	-74.7931	-0.71757	321.827	3.08762	59.7618	0.57336	-1130	388	-10.8413	3.72248	5	215.069	2.06338	247.911	2.37846	46.0359	0.44167	5	1130	0.04797	10.8413	0.97902	0.2211	0.65541
ctx-rh-posteriorcingulate	3881.17	747.388	3847.28	677.383	-33.8965	-0.87719	144.32	3.73478	26.7996	0.69353	-357	386	-9.23859	9.98907	-27	103.621	2.68154	104.392	2.7015	19.3851	0.50166	1	386	0.02588	9.98907	0.97911	0.21636	0.66481
ctx-rh-precentral	14561.8	1796.4	14563.7	1901.17	1.93103	0.01326	335.582	2.30439	62.316	0.42791	-465	918	-3.19308	6.30375	-25	240.552	1.65183	229.538	1.5762	42.624	0.29269	4	918	0.02747	6.30375	0.9841	0.9755	0.01077
ctx-rh-precuneus	11384.6	1806.72	11345.4	1802.6	-39.1035	-0.34407	230.426	2.0275	42.789	0.3765	-836	329	-7.35592	2.89485	-20	156.897	1.38052	170.833	1.50315	31.7229	0.27913	1	836	0.0088	7.35592	0.99189	0.36859	0.43346
ctx-rh-rostralanteriorcingulate	1944.45	402.902	1958.66	416.755	14.2069	0.72798	119.372	6.11679	22.1669	1.13586	-140	490	-7.17378	25.1082	12	77.7241	3.98268	90.5649	4.64066	16.8175	0.86175	3	490	0.15372	25.1082	0.95844	0.52679	0.27836
ctx-rh-rostralmiddlefrontal	17212.4	3282.13	17163.2	3354.02	-49.2069	-0.28629	352.003	2.04798	65.3653	0.3803	-817	1023	-4.75337	5.95189	-104	267.069	1.55383	229.218	1.33361	42.5646	0.24764	14	1023	0.08145	5.95189	0.99446	0.45785	0.33927
ctx-rh-superiorfrontal	24392.7	4089.57	24473.3	3963.54	80.6552	0.33011	373.53	1.52879	69.3627	0.28389	-760	691	-3.11055	2.82814	102	298.862	1.22319	231.848	0.94891	43.0531	0.17621	8	760	0.03274	3.11055	0.99565	0.25472	0.59393
ctx-rh-superiorparietal	15396.7	2539.11	15462.5	2578.36	65.7931	0.42641	324.053	2.1002	60.1751	0.39	-442	857	-2.86462	5.55425	-33	241.793	1.56707	221.227	1.43378	41.0809	0.26625	32	857	0.20739	5.55425	0.99193	0.28355	0.54737
ctx-rh-superiortemporal	11873.9	1710.22	11938.3	1755.1	64.4828	0.54159	356.671	2.9957	66.2322	0.55629	-590	1243	-4.95544	10.44	72	255.931	2.14958	252.351	2.11951	46.8604	0.39358	2	1243	0.0168	10.44	0.97885	0.3386	0.47032
ctx-rh-supramarginal	11144.1	1713.04	11129.8	1705.89	-14.3448	-0.1288	419.305	3.76498	77.8629	0.69914	-1090	1119	-9.78723	10.0476	12	289.793	2.60208	298.413	2.67948	55.4138	0.49757	12	1119	0.10775	10.0476	0.97091	0.85516	0.06795
ctx-rh-temporalpole	1928.24	388.285	1903.28	483.862	-24.9655	-1.30317	281.872	14.7134	52.3424	2.7322	-744	480	-38.8358	25.0554	-8	202.69	10.5801	193.771	10.1146	35.9823	1.87823	8	744	0.41759	38.8358	0.79852	0.63709	0.1958
ctx-rh-transversetemporal	958.862	200.554	968.276	220.904	9.41379	0.97697	110.858	11.505	20.5859	2.13642	-159	472	-16.5011	48.9846	-9	58.8621	6.10876	93.7701	9.73154	17.4127	1.8071	1	472	0.10378	48.9846	0.86546	0.65099	0.18643
wm-lh-bankssts	2748.93	560.757	2721.9	532.883	-27.0345	-0.98831	167.239	6.11383	31.0554	1.13531	-550	243	-20.1066	8.88348	-5	118.414	4.32892	119.177	4.35681	22.1306	0.80904	0	550	0	20.1066	0.95364	0.39142	0.40736
wm-lh-caudalanteriorcingulate	2568.93	484.149	2575	500.252	6.06897	0.23597	131.016	5.09401	24.3291	0.94593	-246	218	-9.56467	8.47601	3	113.586	4.41632	61.9738	2.40959	11.5082	0.44745	1	246	0.03888	9.56467	0.96571	0.80483	0.0943
wm-lh-caudalmiddlefrontal	6650.83	950.426	6621.24	855.211	-29.5862	-0.44584	229.512	3.45858	42.6194	0.64224	-471	443	-7.09761	6.67567	-50	189.655	2.85796	127.784	1.92561	23.7289	0.35758	2	471	0.03014	7.09761	0.96834	0.49328	0.30691
wm-lh-cuneus	2201.62	276.621	2156.38	271.923	-45.2414	-2.07625	242.292	11.1194	44.9926	2.06483	-576	314	-26.4341	14.4103	-26	177.931	8.16572	167.437	7.68414	31.0923	1.42691	14	576	0.6425	26.4341	0.60971	0.32325	0.49046
wm-lh-entorhinal	810.862	259.269	799.276	226.001	-11.5862	-1.43916	105.072	13.0513	19.5114	2.42357	-214	239	-26.5816	29.6869	-12	81.1034	10.0741	66.0797	8.20795	12.2707	1.52418	0	239	0	29.6869	0.90866	0.5574	0.25383
wm-lh-frontalpole	178.793	51.8662	172.828	53.8305	-5.96552	-3.39315	30.3427	17.2587	5.63449	3.20487	-83	77	-47.21	43.7972	-6	22.5862	12.8469	20.7167	11.7835	3.84699	2.18815	2	83	1.13759	47.21	0.8346	0.29876	0.52467
wm-lh-fusiform	6235.31	1118.52	6286.72	1112.16	51.4138	0.82117	230.682	3.68441	42.8365	0.68418	-450	555	-7.18733	8.86437	29	179.276	2.86337	150.546	2.4045	27.9557	0.4465	19	555	0.30347	8.86437	0.97829	0.24011	0.6196
wm-lh-inferiorparietal	9179.03	1713.98	9047.31	1400.06	-131.724	-1.44543	820.954	9.00844	152.447	1.67282	-3921	956	-43.0256	10.4903	-43	385.517	4.23033	733.489	8.04866	136.205	1.4946	8	3921	0.08779	43.0256	0.86352	0.3949	0.40352
wm-lh-inferiortemporal	5558.52	828.669	5631.79	1039.22	73.2759	1.30963	530.33	9.47838	98.4798	1.76009	-757	2511	-13.5296	44.8781	32	263.552	4.71036	463.542	8.2847	86.0776	1.53843	3	2511	0.05362	44.8781	0.84306	0.46303	0.33439
wm-lh-insula	8833.28	1041.17	8795.48	1044.45	-37.7931	-0.42877	274.154	3.1103	50.909	0.57757	-722	520	-8.19116	5.89945	-45	227.586	2.58199	151.638	1.72035	28.1585	0.31946	45	722	0.51053	8.19116	0.96597	0.46405	0.33344
wm-lh-isthmuscingulate	3091.45	484.761	3075.72	477.357	-15.7241	-0.50993	236.753	7.67784	43.9639	1.42574	-386	814	-12.5179	26.3978	-32	166.828	5.41018	165.778	5.37616	30.7843	0.99833	2	814	0.06486	26.3978	0.88233	0.72328	0.14069
wm-lh-lateraloccipital	8410.62	1304.85	8639.07	1673.63	228.448	2.67979	801.285	9.39941	148.795	1.74543	-1006	3152	-11.8008	36.9743	87	469.414	5.50642	684.026	8.02391	127.02	1.49	3	3152	0.03519	36.9743	0.85126	0.13593	0.86669
wm-lh-lateralorbitofrontal	6626.31	765.792	6692.55	774.949	66.2414	0.9947	194.539	2.92126	36.125	0.54246	-245	451	-3.67899	6.77235	39	161.828	2.43005	123.559	1.85539	22.9443	0.34454	4	451	0.06007	6.77235	0.96556	0.07735	1.11152
wm-lh-lingual	5391.45	889.451	5277.97	733.387	-113.483	-2.12725	492.987	9.24112	91.5453	1.71603	-1453	562	-27.2367	10.5348	36	335.828	6.29515	373.585	7.00292	69.3731	1.30041	21	1453	0.39365	27.2367	0.81406	0.2254	0.64705
wm-lh-medialorbitofrontal	3017.31	531.118	3003.83	508.584	-13.4828	-0.44785	213.982	7.10769	39.7354	1.31986	-645	382	-21.4245	12.6886	-15	146.379	4.86218	154.222	5.12268	28.6383	0.95126	5	645	0.16608	21.4245	0.9178	0.73691	0.13259
wm-lh-middletemporal	4861.48	932.14	4817.62	892.055	-43.8621	-0.90633	327.453	6.76619	60.8066	1.25645	-1123	385	-23.2046	7.95528	39	226	4.66985	237.315	4.90365	44.0682	0.91058	18	1123	0.37194	23.2046	0.93662	0.47668	0.32177
wm-lh-paracentral	4069.38	674.935	4085.69	729.658	16.3103	0.40001	329.166	8.07267	61.1246	1.49906	-785	1403	-19.2518	34.4081	-9	170.724	4.18695	280.068	6.86856	52.0073	1.27546	7	1403	0.17167	34.4081	0.89365	0.79155	0.10152
wm-lh-parahippocampal	1711.31	322.143	1737.21	351.047	25.8966	1.50189	161.85	9.38666	30.0548	1.74306	-251	607	-14.557	35.2035	9	114.448	6.63754	115.429	6.69442	21.4347	1.24312	9	607	0.52196	35.2035	0.88557	0.3962	0.40208
wm-lh-parsopercularis	3682.48	600.39	3676.34	569.067	-6.13793	-0.16682	137.396	3.73417	25.5137	0.69342	-271	364	-7.3653	9.89288	-1	103.379	2.80967	88.5867	2.40763	16.4501	0.44709	1	364	0.02718	9.89288	0.9733	0.81164	0.09064
wm-lh-parsorbitalis	1001.59	291.845	984.138	261.497	-17.4483	-1.75737	111.156	11.1955	20.6412	2.07896	-375	224	-37.7696	22.561	5	72.8966	7.34206	84.66	8.52686	15.721	1.5834	0	375	0	37.7696	0.9203	0.4051	0.39244
wm-lh-parstriangularis	2963.9	575.021	2942.45	579.71	-21.4483	-0.72628	297.266	10.066	55.201	1.86921	-770	723	-26.0737	24.4822	33	206.759	7.00124	211.111	7.14862	39.2024	1.32747	25	770	0.84655	26.0737	0.87109	0.70055	0.15456
wm-lh-pericalcarine	2917.59	512.678	2910.72	539.606	-6.86207	-0.23547	240.981	8.26934	44.7491	1.53558	-893	567	-30.6435	19.4567	5	136.724	4.69172	196.875	6.75581	36.5587	1.25452	0	893	0	30.6435	0.89853	0.87923	0.0559
wm-lh-postcentral	7101.62	1134.83	7191.79	1032.5	90.1724	1.26173	253.17	3.54247	47.0124	0.65782	-255	940	-3.56808	13.1529	63	185.414	2.59439	192.12	2.68824	35.6759	0.49919	6	940	0.08395	13.1529	0.97029	0.06535	1.18472
wm-lh-posteriorcingulate	4503.62	734.198	4553.41	687.501	49.7931	1.09955	155.241	3.42807	28.8275	0.63658	-277	377	-6.11679	8.32502	29	126.414	2.79151	100.58	2.22104	18.6773	0.41244	3	377	0.06625	8.32502	0.97457	0.09513	1.02166
wm-lh-precentral	13195.6	1833	13346	1952.87	150.414	1.13342	486.361	3.6649	90.315	0.68055	-676	2003	-5.09389	15.0933	-8	298.828	2.25177	409.259	3.0839	75.9974	0.57267	8	2003	0.06028	15.0933	0.96504	0.10698	0.97071
wm-lh-precuneus	9270	1361.26	9297.07	1341.18	27.069	0.29158	250.525	2.6986	46.5214	0.50112	-366	556	-3.94246	5.9891	3	195.345	2.10421	154.918	1.66873	28.7675	0.30988	3	556	0.03232	5.9891	0.9832	0.56532	0.24771
wm-lh-rostralanteriorcingulate	2148.41	406.436	2129.31	417.169	-19.1034	-0.89316	100.057	4.67803	18.58	0.86869	-177	216	-8.27543	10.0988	-19	84.1379	3.93377	55.2925	2.58514	10.2676	0.48005	9	216	0.42078	10.0988	0.97043	0.31267	0.50491
wm-lh-rostralmiddlefrontal	12092.7	2613.54	12088.5	2700.11	-4.24138	-0.03508	496.489	4.10641	92.1958	0.76254	-1498	1423	-12.3898	11.7695	8	289.069	2.39086	399.969	3.3081	74.2724	0.6143	8	1498	0.06617	12.3898	0.98314	0.96363	0.01609
wm-lh-superiorfrontal	18159.4	2814.32	18130.1	2764.71	-29.2759	-0.16135	536.303	2.9557	99.589	0.54886	-1378	1302	-7.59449	7.17563	-107	393.345	2.16782	358.138	1.97379	66.5046	0.36652	6	1378	0.03307	7.59449	0.9821	0.77095	0.11297
wm-lh-superiorparietal	11581.5	1629.88	11508.2	1643.18	-73.3103	-0.63501	222.371	1.92615	41.2932	0.35768	-612	269	-5.30108	2.33005	-44	181.034	1.5681	145.159	1.25735	26.9553	0.23348	7	612	0.06063	5.30108	0.99009	0.08671	1.06193
wm-lh-superiortemporal	7327.76	1419.18	7349.48	1301.62	21.7241	0.29602	500.76	6.82363	92.9889	1.26712	-1869	1433	-25.468	19.5268	12	286.276	3.90095	407.884	5.55804	75.7421	1.0321	2	1869	0.02725	25.468	0.93451	0.81698	0.08779
wm-lh-supramarginal	8263.21	1283.63	8242.28	1160.55	-20.931	-0.25363	390.798	4.73538	72.5695	0.87934	-999	969	-12.1051	11.7416	-5	270.448	3.27707	278.249	3.3716	51.6696	0.62609	5	999	0.06059	12.1051	0.95057	0.77514	0.11062
wm-lh-temporalpole	523.207	104.325	532.207	127.255	9	1.70549	70.0668	13.2776	13.0111	2.46559	-87	260	-16.4864	49.2698	-4	45.4828	8.61894	53.3918	10.1177	9.91461	1.87881	2	260	0.379	49.2698	0.82166	0.49481	0.30556
wm-lh-transversetemporal	728.483	175.88	740.379	176.909	11.8965	1.61983	61.9339	8.43291	11.5008	1.56595	-126	110	-17.1561	14.9776	19	51.7586	7.04744	34.7529	4.73194	6.45344	0.8787	2	126	0.27232	17.1561	0.93822	0.3098	0.50892
wm-rh-bankssts	2807.72	477.843	2795.07	465.359	-12.6552	-0.45175	117.561	4.19653	21.8306	0.77928	-223	170	-7.96032	6.0684	-24	98.0345	3.49949	63.5022	2.26681	11.7921	0.42094	2	223	0.07139	7.96032	0.96964	0.56675	0.24661
wm-rh-caudalanteriorcingulate	2649.62	546.146	2614.93	543.919	-34.6897	-1.31786	156.847	5.9586	29.1257	1.10648	-329	353	-12.4987	13.4105	-39	127.862	4.85747	94.4177	3.58692	17.5329	0.66607	8	353	0.30392	13.4105	0.95801	0.24364	0.61325
wm-rh-caudalmiddlefrontal	5927.86	1186.96	6000.86	1166.94	73	1.22394	345.156	5.78697	64.0938	1.07461	-1042	1006	-17.4704	16.8668	60	230.586	3.86607	263.786	4.4227	48.9838	0.82127	0	1042	0	17.4704	0.95657	0.26437	0.57778
wm-rh-cuneus	2157.76	383.344	2168.28	325.797	10.5172	0.48623	149.883	6.92936	27.8326	1.28675	-290	429	-13.4072	19.8334	34	109.828	5.07752	100.432	4.64316	18.6498	0.86221	11	429	0.50855	19.8334	0.91375	0.70837	0.14974
wm-rh-entorhinal	635.586	155.624	658.931	171.288	23.3448	3.60672	133.655	20.6494	24.8191	3.8345	-214	442	-33.0625	68.288	15	96.1034	14.8478	94.1402	14.5444	17.4814	2.70084	1	442	0.1545	68.288	0.66757	0.35496	0.44983
wm-rh-frontalpole	235.448	66.6068	225.69	68.9063	-9.75862	-4.23241	25.2228	10.9394	4.68376	2.03139	-81	40	-35.1305	17.3484	-10	19.8966	8.62933	18.0225	7.81653	3.34669	1.45149	2	81	0.86742	35.1305	0.92306	0.04645	1.33299
wm-rh-fusiform	6082.45	1047.59	6035.59	995.457	-46.8621	-0.77343	219.407	3.62117	40.7429	0.67243	-568	352	-9.37446	5.80952	-2	169.414	2.79606	143.833	2.37386	26.7091	0.44082	2	568	0.03301	9.37446	0.9767	0.25979	0.58537
wm-rh-inferiorparietal	10959.1	1564.47	10921	1541.83	-38.1035	-0.34829	415.75	3.80024	77.2028	0.70569	-597	1332	-5.457	12.1754	-166	329.621	3.01296	248.639	2.27274	46.1712	0.42204	9	1332	0.08227	12.1754	0.96509	0.62547	0.20379
wm-rh-inferiortemporal	5251.38	1231.98	5266.76	1205.88	15.3793	0.29243	295.829	5.62512	54.9341	1.04456	-729	497	-13.8618	9.45034	8	224.897	4.27636	188.082	3.57634	34.926	0.66411	6	729	0.11409	13.8618	0.97148	0.78157	0.10703
wm-rh-insula	8470.69	1012.8	8453.34	1034.9	-17.3448	-0.20497	260.614	3.07981	48.3949	0.57191	-668	372	-7.8941	4.39611	8	202.931	2.39814	159.937	1.89005	29.6995	0.35097	6	668	0.07091	7.8941	0.96857	0.72273	0.14102
wm-rh-isthmuscingulate	3031.31	435.305	2978.21	427.353	-53.1035	-1.76731	172.234	5.73205	31.9831	1.06441	-364	361	-12.1141	12.0143	-38	134.207	4.46648	118.028	3.92802	21.9172	0.72942	1	364	0.03328	12.1141	0.91566	0.108	0.96657
wm-rh-lateraloccipital	8460.41	1381.37	8482.69	1285.4	22.2759	0.26295	408.175	4.81818	75.7961	0.89471	-1354	1027	-15.9829	12.1229	-2	272.897	3.22133	299.98	3.54103	55.705	0.65755	2	1354	0.02361	15.9829	0.95465	0.77101	0.11294
wm-rh-lateralorbitofrontal	6417.03	928.484	6451.21	914.407	34.1724	0.53111	183.198	2.84728	34.0189	0.52873	-297	558	-4.61602	8.67251	-6	137.759	2.14106	122.946	1.91084	22.8304	0.35483	6	558	0.09325	8.67251	0.98023	0.32373	0.48981
wm-rh-lingual	5278.97	862.04	5264.79	836.084	-14.1724	-0.26883	272.274	5.16465	50.5601	0.95905	-927	361	-17.5839	6.84765	50	184.793	3.50526	197.416	3.74471	36.6593	0.69537	2	927	0.03794	17.5839	0.95019	0.7813	0.10718
wm-rh-medialorbitofrontal	3176.17	506.751	3196.76	539.05	20.5862	0.64605	165.436	5.19182	30.7206	0.9641	-324	412	-10.168	12.9297	-14	125.69	3.94449	106.985	3.35748	19.8666	0.62347	4	412	0.12553	12.9297	0.95093	0.50828	0.2939
wm-rh-middletemporal	5562.66	1014.14	5602.59	953.557	39.931	0.71527	228.742	4.09739	42.4763	0.76087	-316	656	-5.66042	11.7508	11	174.897	3.13288	149.308	2.67452	27.7259	0.49665	11	656	0.19704	11.7508	0.9731	0.35522	0.44951
wm-rh-paracentral	5152.24	812.115	5139.48	849.225	-12.7586	-0.24794	192.134	3.73375	35.6783	0.69334	-519	347	-10.0858	6.74328	-28	141.172	2.74342	128.228	2.49187	23.8114	0.46273	4	519	0.07773	10.0858	0.97406	0.72332	0.14067
wm-rh-parahippocampal	1806.79	411.374	1798.41	334.118	-8.37931	-0.46484	161.458	8.95693	29.982	1.66326	-589	249	-32.675	13.8133	-19	112.034	6.21515	114.636	6.35946	21.2873	1.18092	3	589	0.16643	32.675	0.91	0.78193	0.10683
wm-rh-parsopercularis	3384.1	779.925	3394.34	775.207	10.2414	0.30217	188.03	5.54787	34.9162	1.03021	-355	421	-10.4744	12.4217	-22	149.828	4.4207	110.516	3.26081	20.5223	0.60552	2	421	0.05901	12.4217	0.97167	0.77145	0.11269
wm-rh-parsorbitalis	1168.62	279.1	1183.79	282.644	15.1724	1.28994	113.241	9.62764	21.0283	1.78781	-383	231	-32.5623	19.6394	9	77.5172	6.59044	82.6946	7.03062	15.356	1.30555	1	383	0.08502	32.5623	0.92002	0.47657	0.32187
wm-rh-parstriangularis	3152.97	726.09	3117.93	692.318	-35.0345	-1.11737	195.922	6.24861	36.3818	1.16034	-356	529	-11.354	16.8716	-78	163.172	5.20412	109.912	3.50545	20.4101	0.65095	12	529	0.38272	16.8716	0.96196	0.34381	0.46368
wm-rh-pericalcarine	3219.1	727.322	3327.9	755.907	108.793	3.32345	475.238	14.5177	88.2496	2.69588	-594	2206	-18.1457	67.3896	26	248.172	7.58126	417.518	12.7545	77.5311	2.36845	9	2206	0.27494	67.3896	0.79146	0.22791	0.64225
wm-rh-postcentral	7026	1218.24	6996.72	1100.23	-29.2759	-0.41755	298.092	4.25156	55.3543	0.78949	-778	782	-11.0963	11.1533	76	215.69	3.07629	203.87	2.90771	37.8578	0.53995	5	782	0.07131	11.1533	0.96783	0.60106	0.22109
wm-rh-posteriorcingulate	4091.14	725.009	4179.41	644.5	88.2759	2.1347	143.656	3.47392	26.6763	0.64509	-306	374	-7.39975	9.04414	96	132.483	3.20372	102.614	2.48142	19.0549	0.46079	3	374	0.07255	9.04414	0.97065	0.00258	2.58848
wm-rh-precentral	13362.1	1779.77	13395.7	1897.82	33.6552	0.25155	401.732	3.00273	74.5997	0.55759	-538	1462	-4.02126	10.9277	25	287.931	2.15213	276.941	2.06998	51.4267	0.38439	5	1462	0.03737	10.9277	0.97681	0.65536	0.18352
wm-rh-precuneus	9956.41	1509.96	9943.97	1451.16	-12.4483	-0.12511	465.252	4.67581	86.395	0.86828	-1986	866	-19.9594	8.70335	80	259	2.60297	383.592	3.85512	71.2312	0.71588	1	1986	0.01005	19.9594	0.95227	0.88646	0.05234
wm-rh-rostralanteriorcingulate	1556.69	255.936	1539.9	259.043	-16.7931	-1.08462	85.8422	5.54431	15.9405	1.02955	-195	94	-12.5945	6.0712	7	70.5862	4.55897	50.0061	3.22976	9.2859	0.59975	7	195	0.45211	12.5945	0.94423	0.30112	0.52125
wm-rh-rostralmiddlefrontal	12379.6	2857.6	12320.4	2844.81	-59.1724	-0.47913	251.182	2.03387	46.6433	0.37768	-470	608	-3.80568	4.92309	-158	212.069	1.71716	141.913	1.14909	26.3525	0.21338	17	608	0.13765	4.92309	0.99604	0.21502	0.66751
wm-rh-superiorfrontal	18103.9	2715.21	18220.4	2661.35	116.517	0.64154	326.168	1.79586	60.5679	0.33348	-624	608	-3.43571	3.34761	185	283.276	1.5597	193.224	1.06388	35.8809	0.19756	13	624	0.07158	3.43571	0.99196	0.06461	1.18972
wm-rh-superiorparietal	11348.6	1851.55	11369.6	1803.78	21	0.18487	344.063	3.02896	63.8909	0.56246	-869	802	-7.65024	7.06041	16	253.069	2.22789	229.139	2.01723	42.5501	0.37459	1	869	0.0088	7.65024	0.98282	0.74484	0.12794
wm-rh-superiortemporal	6455.59	1072.24	6442.93	993.752	-12.6552	-0.19623	320.572	4.97069	59.5288	0.92303	-1209	811	-18.7463	12.5751	3	194.103	3.0097	252.806	3.91992	46.9449	0.72791	3	1209	0.04652	18.7463	0.95346	0.83319	0.07926
wm-rh-supramarginal	8502.66	1366.13	8518	1378.28	15.3448	0.18031	380.007	4.46524	70.5654	0.82917	-1189	882	-13.9713	10.3639	-50	246.172	2.89263	286.153	3.36242	53.1373	0.62439	1	1189	0.01175	13.9713	0.96289	0.82943	0.08122
wm-rh-temporalpole	573	137.808	576.655	189.175	3.65517	0.63587	101.922	17.7309	18.9265	3.29255	-283	281	-49.2321	48.8842	-1	69.0345	12.0096	73.9326	12.8617	13.7289	2.38836	0	283	0	49.2321	0.81608	0.84826	0.07147
wm-rh-transversetemporal	501.31	112.56	506.931	138.927	5.62069	1.11495	63.8891	12.6734	11.8639	2.35339	-107	172	-21.2251	34.1188	-8	47.2069	9.36421	42.5024	8.431	7.8925	1.5656	3	172	0.5951	34.1188	0.87553	0.63934	0.19427
Brain Mask Volume	1.5673e+06	150676	1.56714e+06	150551	-158.069	-0.01009	972.019	0.06202	180.499	0.01152	-4802	1411	-0.3064	0.09003	0	315.448	0.02013	931.471	0.05943	172.97	0.01104	0	4802	0	0.3064	0.99998	0.38863	0.41047
Intracranial Volume	1.45141e+06	162616	1.45136e+06	162611	-46.9741	-0.00324	167.669	0.01155	31.1354	0.00215	-645.5	184.625	-0.04447	0.01272	-57.125	119.466	0.00823	124.966	0.00861	23.2057	0.0016	0.5	645.5	3e-05	0.04447	1	0.14258	0.84595
Brain Segmentation Volume	1.17241e+06	138434	1.17327e+06	140889	858.897	0.07323	12435.8	1.06032	2309.28	0.1969	-9081	63041	-0.77428	5.37508	-829	4829.03	0.41174	11457	0.97686	2127.5	0.1814	33	63041	0.00281	5.37508	0.99615	0.71274	0.14707
Brain Segmentation Volume Without Ventricles	1.1598e+06	139765	1.16057e+06	142045	768.31	0.06622	11574.4	0.99763	2149.32	0.18526	-9597	58560	-0.82719	5.04746	-595	4499.62	0.38784	10658.8	0.91871	1979.28	0.1706	128	58560	0.01103	5.04746	0.99673	0.72342	0.14061
Ventricles	17470.5	10325.5	17476.2	10307.4	5.72414	0.03276	136.455	0.78093	25.3391	0.14502	-529	197	-3.02746	1.12743	36	91.3793	0.52296	100.028	0.57246	18.5747	0.1063	2	529	0.01145	3.02746	0.99992	0.82292	0.08464
Left Medial-inferior Temporal Gyrus	30304.3	4548.6	30371.9	5148.9	67.5862	0.22278	1405.89	4.63409	261.068	0.86053	-3485	4276	-11.4872	14.0945	81	906.207	2.98703	1063.36	3.50502	197.46	0.65087	15	4276	0.04944	14.0945	0.95944	0.79762	0.0982
Right Medial-inferior Temporal Gyrus	31865.8	6397.94	31970	6029.03	104.172	0.32638	1229.98	3.85359	228.402	0.71559	-2890	2778	-9.05449	8.70359	-3	882.448	2.76475	847.096	2.65399	157.302	0.49283	3	2890	0.0094	9.05449	0.98095	0.65184	0.18586
Left Superior Temporal Gyrus	19699.3	3153.19	19735.1	2936.97	35.7931	0.18153	1233.55	6.2562	229.065	1.16175	-4900	2728	-24.8514	13.8356	153	716.138	3.63204	995.893	5.05088	184.933	0.93792	53	4900	0.2688	24.8514	0.9207	0.87695	0.05702
Right Superior Temporal Gyrus	18329.4	2569.73	18381.3	2559.79	51.8276	0.28236	592.362	3.22719	109.999	0.59927	-1799	1297	-9.80095	7.06606	10	410.103	2.23424	423.655	2.30807	78.6708	0.4286	10	1799	0.05448	9.80095	0.97403	0.64117	0.19302
Left Temporal Lobe	83200.8	11142.8	83400.4	11517.2	199.655	0.23968	1649.39	1.98005	306.285	0.36769	-3995	5523	-4.79588	6.63021	327	1101.45	1.32226	1226.89	1.47285	227.829	0.2735	50	5523	0.06002	6.63021	0.98962	0.51981	0.28416
Right Temporal Lobe	81979	12499.1	82071.8	11960.3	92.7586	0.11309	1423.46	1.73538	264.329	0.32225	-3081	2847	-3.75615	3.47088	162	1081.03	1.31793	908.165	1.10718	168.642	0.2056	15	3081	0.01829	3.75615	0.99343	0.72827	0.13771
Determinant Talairach transform matrix	1.35862	0.152787	1.35866	0.152792	4.402e-05	0.00323978	0.00015237	0.0112148	2.829e-05	0.00208254	-0.00019805	0.0005059	-0.0145773	0.0372359	4.027e-05	0.00011337	0.00834447	0.00010914	0.00803284	2.027e-05	0.00149166	6.2e-07	0.0005059	4.556e-05	0.0372359	1	0.13103	0.88263
v5.0.0
Struct	Mean1	sd1	Mean2	sd2	Mean diff	Mean diff %	sd Diff	sd Diff %	se Diff	se Diff %	min Diff	max Diff	min Diff %	max Diff %	median	Mean AbsDiff	Mean AbsDiff %	sd AbsDiff	sd AbsDiff %	se AbsDiff	se AbsDiff %	min AbsDiff	max AbsDiff	min AbsDiff %	max AbsDiff %	ICC(1,1)	p	-log10(p)
3rd-Ventricle	1038.1	435.487	1030.86	442.697	-7.24138	-0.7	55.029	5.31947	10.2186	0.9878	-196	110	-18.9467	10.6333	2	33.931	3.28	43.4749	4.20257	8.07309	0.7804	0	196	0	18.9467	0.99228	0.4844	0.31479
4th-Ventricle	2043.59	736.316	2036.52	730.251	-7.06897	-0.34651	45.6915	2.23972	8.48469	0.41591	-124	62	-6.07828	3.03914	-8	33.5517	1.64465	31.2016	1.52945	5.794	0.28401	0	124	0	6.07828	0.99808	0.41181	0.3853
5th-Ventricle	5.13793	7.75391	3.86207	5.84761	-1.27586	-28.3525	4.26695	94.8212	0.79235	17.6078	-14	8	-311.111	177.778	0	2.58621	57.4713	3.60077	80.017	0.66865	14.8588	0	14	0	311.111	0.79743	0.11857	0.92603
Brain-Stem	18947.6	2454.19	18937.4	2458.62	-10.1724	-0.0537	114.553	0.60474	21.272	0.1123	-258	264	-1.36202	1.39369	-6	85.7586	0.45273	74.916	0.39549	13.9116	0.07344	6	264	0.03167	1.39369	0.99894	0.63622	0.1964
CC_Anterior	921.69	171.101	920.517	175.003	-1.17241	-0.12728	38.9249	4.2259	7.22817	0.78473	-95	166	-10.3137	18.0219	1	17.7931	1.93172	34.4771	3.74302	6.40224	0.69506	0	166	0	18.0219	0.97554	0.87231	0.05933
CC_Central	433.759	87.0146	432.655	87.8328	-1.10345	-0.25472	5.05925	1.16786	0.93948	0.21687	-13	9	-3.00088	2.07753	-1	3.72414	0.85967	3.53449	0.81589	0.65634	0.15151	0	13	0	3.00088	0.9983	0.25008	0.60193
CC_Mid_Anterior	476.897	118.762	474.655	117.9	-2.24138	-0.4711	31.252	6.56865	5.80336	1.21977	-149	62	-31.3173	13.0313	1	12.2414	2.57293	28.7522	6.04323	5.33915	1.1222	0	149	0	31.3173	0.96613	0.70225	0.15351
CC_Mid_Posterior	419.621	95.4319	419.724	96.716	0.10345	0.02465	7.30628	1.74095	1.35674	0.32329	-27	15	-6.43359	3.57422	1	4.58621	1.09281	5.62213	1.33965	1.044	0.24877	0	27	0	6.43359	0.99721	0.93976	0.02698
CC_Posterior	873.517	165.175	875.862	165.874	2.34483	0.26808	9.21674	1.05372	1.71151	0.19567	-11	32	-1.25759	3.65844	1	5.72414	0.65442	7.5304	0.86092	1.39836	0.15987	0	32	0	3.65844	0.9984	0.18156	0.74098
CSF	1170.45	254.1	1184.48	244.424	14.0345	1.19192	50.8158	4.3157	9.43626	0.8014	-64	195	-5.4354	16.561	11	34.0345	2.89049	39.8313	3.3828	7.39649	0.62817	0	195	0	16.561	0.97837	0.14811	0.82941
Left-Accumbens-area	537.724	122.634	538.655	121.371	0.93103	0.17299	41.7757	7.76226	7.75755	1.44142	-74	119	-13.7498	22.1112	-8	31.7586	5.90101	26.4854	4.9212	4.91821	0.91384	0	119	0	22.1112	0.94331	0.90533	0.04319
Left-Amygdala	1659.38	307.988	1653.66	299.43	-5.72414	-0.34555	56.8198	3.43008	10.5512	0.63695	-159	171	-9.59845	10.3229	0	35.6552	2.15242	44.1105	2.66284	8.19111	0.49448	0	171	0	10.3229	0.98292	0.59176	0.22786
Left-Caudate	3942.45	580.699	3937.83	571.499	-4.62069	-0.11727	41.3154	1.04858	7.67207	0.19472	-137	66	-3.47704	1.67507	-3	29.7241	0.75439	28.5306	0.7241	5.29799	0.13446	1	137	0.02538	3.47704	0.99749	0.55184	0.25819
Left-Cerebellum-Cortex	47458	9179.7	47503.1	9176.87	45.069	0.09492	318.998	0.67185	59.2365	0.12476	-678	1057	-1.42795	2.22618	-2	221.69	0.46691	230.135	0.48469	42.735	0.09001	2	1057	0.00421	2.22618	0.9994	0.45312	0.34379
Left-Cerebellum-White-Matter	15315.2	2997.11	15342.4	2871.88	27.2069	0.17749	646.601	4.21822	120.071	0.7833	-2189	2573	-14.2803	16.7854	-18	234.586	1.53036	601.551	3.92432	111.705	0.72873	2	2573	0.01305	16.7854	0.97652	0.82239	0.08492
Left-Hippocampus	3913.38	484.251	3909.34	493.227	-4.03448	-0.10315	53.4131	1.36559	9.91857	0.25358	-180	115	-4.60198	2.94015	3	34.931	0.89307	40.0758	1.0246	7.44188	0.19026	3	180	0.0767	4.60198	0.9942	0.68728	0.16287
Left-Inf-Lat-Vent	369.862	284.233	361.759	288.76	-8.10345	-2.2152	31.9781	8.7417	5.93818	1.62329	-150	35	-41.0048	9.5678	-2	17	4.64722	28.1298	7.68972	5.22357	1.42795	0	150	0	41.0048	0.99359	0.18323	0.73699
Left-Lateral-Ventricle	9041.38	6535.2	9046.17	6540.05	4.7931	0.053	95.2794	1.05354	17.6929	0.19564	-408	166	-4.51139	1.83552	15	55.1379	0.60968	77.1569	0.85315	14.3277	0.15843	2	408	0.02211	4.51139	0.9999	0.78845	0.10323
Left-Pallidum	1837.34	244.4	1848.21	237.053	10.8621	0.58944	60.838	3.30143	11.2973	0.61306	-128	133	-6.94604	7.21737	10	46.4483	2.52056	39.8619	2.16314	7.40217	0.40169	4	133	0.21706	7.21737	0.96815	0.34455	0.46275
Left-Putamen	5970.24	740.003	5980.9	731.528	10.6552	0.17831	87.9356	1.47158	16.3292	0.27327	-222	160	-3.71513	2.67757	-4	64.931	1.08661	59.0224	0.98773	10.9602	0.18342	4	222	0.06694	3.71513	0.993	0.51939	0.28451
Left-Thalamus-Proper	7123.79	889.186	7141.24	923.524	17.4483	0.24463	114.134	1.60019	21.1941	0.29715	-163	279	-2.28531	3.91166	-2	85.931	1.20478	75.4581	1.05794	14.0122	0.19646	2	279	0.02804	3.91166	0.99216	0.41732	0.37954
Left-VentralDC	3944.83	439.216	3955.38	428.848	10.5517	0.26713	82.0246	2.07652	15.2316	0.3856	-190	140	-4.81	3.54421	16	63.7241	1.61323	51.3572	1.30015	9.5368	0.24143	2	190	0.05063	4.81	0.98246	0.49417	0.30612
Left-choroid-plexus	1538.41	324.657	1546.93	319.693	8.51724	0.55211	59.9873	3.88853	11.1394	0.72208	-103	144	-6.67673	9.33445	1	43.9655	2.84996	40.8853	2.65029	7.59221	0.49215	1	144	0.06482	9.33445	0.98291	0.4509	0.34592
Left-vessel	96.7241	51.3565	98.1724	50.7262	1.44828	1.4862	10.5207	10.7962	1.95364	2.0048	-18	34	-18.4713	34.8903	2	7.37931	7.57254	7.51386	7.71062	1.39529	1.43183	0	34	0	34.8903	0.97908	0.46467	0.33285
Optic-Chiasm	199.414	86.8013	184.724	98.9956	-14.6897	-7.64811	63.9956	33.3191	11.8837	6.1872	-178	101	-92.675	52.5853	-3	41.6552	21.6876	50.2176	26.1456	9.32517	4.85512	1	178	0.52065	92.675	0.75996	0.22668	0.64458
Right-Accumbens-area	617.103	108.138	620.448	102.742	3.34483	0.54056	30.1014	4.86466	5.58968	0.90334	-71	82	-11.4743	13.252	5	22.5172	3.639	19.8127	3.20192	3.67913	0.59458	0	82	0	13.252	0.96016	0.55439	0.25619
Right-Amygdala	1659.79	296.97	1659.31	309.598	-0.48276	-0.02909	54.3702	3.2762	10.0963	0.60837	-93	119	-5.60392	7.17061	1	43.2414	2.60561	31.9337	1.92424	5.92994	0.35732	1	119	0.06026	7.17061	0.98449	0.9622	0.01673
Right-Caudate	4080.93	594.819	4072.14	576.501	-8.7931	-0.2157	43.356	1.06355	8.051	0.1975	-104	74	-2.55119	1.81527	-10	34.5172	0.84673	26.9412	0.66089	5.00286	0.12272	2	104	0.04906	2.55119	0.99724	0.28406	0.54658
Right-Cerebellum-Cortex	49237.8	9151.71	49333.4	9130.98	95.5862	0.19394	279.144	0.56638	51.8357	0.10517	-284	992	-0.57623	2.01276	48	193.172	0.39195	220.762	0.44792	40.9945	0.08318	11	992	0.02232	2.01276	0.9995	0.07579	1.12041
Right-Cerebellum-White-Matter	15629.9	2658.85	15649.6	2650.36	19.6897	0.1259	269.86	1.72548	50.1117	0.32041	-486	1235	-3.10748	7.89657	1	126.172	0.80674	238.197	1.52303	44.2321	0.28282	1	1235	0.00639	7.89657	0.99498	0.69736	0.15654
Right-Hippocampus	4007.97	486.603	4013.52	487.201	5.55172	0.13842	63.9529	1.59454	11.8758	0.2961	-145	154	-3.61529	3.83969	10	47.5517	1.18561	42.1897	1.05192	7.83443	0.19534	3	154	0.0748	3.83969	0.99161	0.64377	0.19127
Right-Inf-Lat-Vent	336.724	275.042	341.379	273.706	4.65517	1.373	15.5455	4.58499	2.88673	0.85141	-13	49	-3.83422	14.4521	0	11	3.24434	11.7807	3.47461	2.18763	0.64522	0	49	0	14.4521	0.99831	0.11804	0.92795
Right-Lateral-Ventricle	8004.62	4267.43	8014.03	4259.18	9.41379	0.11754	68.4411	0.85452	12.7092	0.15868	-107	204	-1.33594	2.54703	-4	47.5517	0.5937	49.336	0.61598	9.16147	0.11438	0	204	0	2.54703	0.99987	0.46504	0.33251
Right-Pallidum	1595	195.309	1596	182.988	1	0.06268	37.2664	2.33572	6.9202	0.43373	-68	94	-4.26199	5.89157	-2	28.3103	1.77439	23.6584	1.48282	4.39326	0.27535	2	94	0.12535	5.89157	0.98126	0.88614	0.0525
Right-Putamen	5629.52	683.317	5637.55	690.957	8.03448	0.14262	46.3746	0.82319	8.61155	0.15286	-111	113	-1.97034	2.00585	7	36.0345	0.63964	29.5399	0.52436	5.48542	0.09737	2	113	0.0355	2.00585	0.99773	0.3588	0.44515
Right-Thalamus-Proper	7270.93	870.572	7274.41	886.296	3.48276	0.04789	81.386	1.11907	15.113	0.20781	-138	299	-1.89751	4.11128	-8	55.3448	0.761	58.8541	0.80925	10.9289	0.15027	3	299	0.04125	4.11128	0.99585	0.81942	0.08649
Right-VentralDC	3845.93	427.297	3855.48	407.817	9.55172	0.24805	75.2745	1.95482	13.9781	0.363	-127	206	-3.2981	5.34967	-2	55.4828	1.44085	50.7195	1.31715	9.41838	0.24459	2	206	0.05194	5.34967	0.98406	0.50001	0.30102
Right-choroid-plexus	1720.21	349.874	1702	364.928	-18.2069	-1.06404	60.8302	3.55503	11.2959	0.66015	-162	90	-9.46757	5.25976	-14	46.4138	2.71251	42.5731	2.48805	7.90562	0.46202	1	162	0.05844	9.46757	0.98473	0.11822	0.92732
Right-vessel	78.8966	48.1155	81.5172	50.8735	2.62069	3.26741	8.54155	10.6494	1.58613	1.97754	-23	30	-28.6758	37.4033	3	6.13793	7.65262	6.40716	7.98829	1.18978	1.48339	0	30	0	37.4033	0.98424	0.10965	0.95998
ctx-lh-bankssts	2460.14	445.651	2455.55	444.681	-4.58621	-0.18659	106.229	4.32204	19.7262	0.80258	-244	323	-9.9274	13.1416	-12	75.8276	3.08513	73.152	2.97627	13.584	0.55268	2	323	0.08137	13.1416	0.97244	0.81785	0.08733
ctx-lh-caudalanteriorcingulate	2176.59	773.976	2161.93	769.417	-14.6552	-0.67558	88.3133	4.07113	16.3994	0.75599	-207	184	-9.54243	8.48216	-25	70.7931	3.26347	53.2074	2.45279	9.88037	0.45547	2	207	0.0922	9.54243	0.9935	0.37913	0.42121
ctx-lh-caudalmiddlefrontal	7312.83	972.381	7293.69	975.31	-19.1379	-0.26205	217.406	2.97683	40.3712	0.55278	-638	335	-8.73583	4.58699	16	160.172	2.19316	145.166	1.98768	26.9566	0.3691	5	638	0.06846	8.73583	0.97574	0.63914	0.1944
ctx-lh-cuneus	3243.93	474.962	3247.9	482.362	3.96552	0.12217	120.556	3.71408	22.3866	0.68969	-201	308	-6.1924	9.48885	-23	89.4828	2.75678	79.1001	2.43691	14.6885	0.45252	4	308	0.12323	9.48885	0.96933	0.86068	0.06516
ctx-lh-entorhinal	1811.59	396.328	1863.38	446.85	51.7931	2.8187	183.137	9.96674	34.0077	1.85078	-226	590	-12.2994	32.1091	42	134.207	7.30385	132.902	7.2328	24.6792	1.3431	7	590	0.38096	32.1091	0.90192	0.13898	0.85705
ctx-lh-frontalpole	767.517	146.33	790.207	199.03	22.6897	2.91318	84.9937	10.9125	15.7829	2.02641	-91	294	-11.6837	37.7474	25	65.2414	8.3765	57.8679	7.4298	10.7458	1.37968	7	294	0.89875	37.7474	0.87754	0.16163	0.79148
ctx-lh-fusiform	10182.3	1778.75	10179.2	1860.68	-3.17241	-0.03116	356.5	3.5017	66.2003	0.65025	-1050	525	-10.3136	5.15679	53	266.897	2.62158	230.921	2.26821	42.881	0.4212	6	1050	0.05893	10.3136	0.98147	0.96212	0.01677
ctx-lh-inferiorparietal	13123.7	2313.38	13198.1	2282.29	74.4138	0.56541	329.991	2.50736	61.2778	0.4656	-524	1172	-3.98148	8.90515	16	222.069	1.68733	252.098	1.91551	46.8135	0.3557	4	1172	0.03039	8.90515	0.98952	0.23475	0.62939
ctx-lh-inferiortemporal	10575.5	2267.28	10517.2	2269.25	-58.2414	-0.55224	408.389	3.87232	75.8359	0.71907	-1049	944	-9.94656	8.95095	-74	314.517	2.98223	260.463	2.46969	48.3667	0.45861	30	1049	0.28446	9.94656	0.98402	0.44892	0.34783
ctx-lh-insula	7413.93	1071.84	7406.14	929.484	-7.7931	-0.10517	523.22	7.06096	97.1595	1.31119	-1313	1229	-17.7192	16.5856	-21	320.621	4.32684	409.088	5.52073	75.9657	1.02517	0	1313	0	17.7192	0.86834	0.93664	0.02843
ctx-lh-isthmuscingulate	2884.59	487.943	2873.14	495.027	-11.4483	-0.39767	59.9265	2.0816	11.1281	0.38654	-135	93	-4.68935	3.23044	1	48.2069	1.67451	36.3322	1.26203	6.74672	0.23435	1	135	0.03474	4.68935	0.99255	0.31239	0.5053
ctx-lh-lateraloccipital	12754	1809.72	12772.1	1825.36	18.1379	0.14211	352.632	2.76292	65.4821	0.51306	-899	809	-7.04378	6.33862	36	242.069	1.89664	252.982	1.98214	46.9775	0.36807	10	899	0.07835	7.04378	0.98177	0.78382	0.10578
ctx-lh-lateralorbitofrontal	8554.1	1352.05	8547.41	1397.08	-6.68966	-0.07823	231.677	2.70943	43.0213	0.50313	-438	630	-5.12235	7.36777	0	174.621	2.04217	148.792	1.7401	27.63	0.32313	0	630	0	7.36777	0.98627	0.87755	0.05673
ctx-lh-lingual	6872.48	1090.85	6896.28	1184.15	23.7931	0.34561	204.747	2.97407	38.0205	0.55227	-376	545	-5.46164	7.91647	16	156.483	2.27301	130.943	1.90203	24.3155	0.3532	8	545	0.11621	7.91647	0.98416	0.53652	0.27042
ctx-lh-medialorbitofrontal	5487.03	596.378	5505.76	766.295	18.7241	0.34066	508.405	9.24979	94.4085	1.71764	-1154	1199	-20.9956	21.8143	12	357.069	6.49642	356.072	6.47828	66.1209	1.20299	5	1199	0.09097	21.8143	0.73374	0.84422	0.07354
ctx-lh-middletemporal	10591.2	1506.57	10623.5	1522.78	32.2414	0.30395	310.047	2.92294	57.5743	0.54278	-604	584	-5.69416	5.50561	109	262.448	2.47421	160.831	1.51622	29.8656	0.28156	19	604	0.17912	5.69416	0.97954	0.57994	0.23662
ctx-lh-paracentral	4184.97	719.524	4212.66	748.398	27.6897	0.65946	133.818	3.18704	24.8494	0.59182	-173	366	-4.12021	8.71675	4	107.69	2.56477	81.7929	1.948	15.1886	0.36173	1	366	0.02382	8.71675	0.98325	0.27462	0.56126
ctx-lh-parahippocampal	2251.86	336.363	2250.62	344.043	-1.24138	-0.05514	130.378	5.7914	24.2107	1.07544	-369	215	-16.391	9.55029	10	98.2069	4.36234	83.7323	3.71938	15.5487	0.69067	4	369	0.17768	16.391	0.92901	0.95947	0.01797
ctx-lh-parsopercularis	5229.21	647.829	5225.28	644.302	-3.93103	-0.0752	158.318	3.0287	29.3989	0.56242	-342	409	-6.54265	7.82439	6	121.586	2.32601	98.8399	1.89086	18.3541	0.35112	2	409	0.03826	7.82439	0.97098	0.89459	0.04838
ctx-lh-parsorbitalis	2420.59	421.894	2388.28	393.665	-32.3103	-1.34378	118.416	4.9249	21.9893	0.91453	-374	218	-15.5546	9.06659	-25	85.1379	3.54088	87.1561	3.62481	16.1845	0.67311	5	374	0.20795	15.5546	0.95624	0.15288	0.81565
ctx-lh-parstriangularis	3859.28	658.147	3822.55	613.947	-36.7241	-0.95613	124.607	3.24421	23.139	0.60243	-361	139	-9.39881	3.61893	-13	100.31	2.61163	80.6368	2.09942	14.9739	0.38985	13	361	0.33846	9.39881	0.97984	0.12372	0.90757
ctx-lh-pericalcarine	2237.59	391.45	2283.38	398.301	45.7931	2.02581	76.3873	3.37925	14.1848	0.62751	-99	224	-4.3796	9.90939	52	70.8276	3.13329	53.0209	2.34556	9.84574	0.43556	4	224	0.17695	9.90939	0.97529	0.00317	2.49905
ctx-lh-postcentral	10940.2	1765.7	10985	1742.69	44.7241	0.40797	138.3	1.26156	25.6816	0.23427	-293	339	-2.67272	3.09233	35	113.552	1.03581	88.5662	0.80789	16.4463	0.15002	0	339	0	3.09233	0.99667	0.09258	1.0335
ctx-lh-posteriorcingulate	3805.24	717.048	3838.03	703.65	32.7931	0.85809	77.3343	2.02359	14.3606	0.37577	-121	227	-3.16618	5.93986	24	61.8276	1.61783	55.993	1.46516	10.3976	0.27207	4	227	0.10467	5.93986	0.99322	0.03019	1.52017
ctx-lh-precentral	14989.2	2222.04	14972.9	2166.21	-16.3448	-0.1091	234.516	1.56541	43.5485	0.29069	-540	716	-3.60455	4.77937	-52	161.793	1.07998	167.817	1.12019	31.1628	0.20801	3	716	0.02003	4.77937	0.99446	0.71025	0.14859
ctx-lh-precuneus	11063.3	1608.28	11050.7	1622.57	-12.6552	-0.11445	114.55	1.036	21.2714	0.19238	-278	192	-2.51425	1.73646	6	97.4828	0.88164	58.6963	0.53085	10.8996	0.09858	6	278	0.05426	2.51425	0.99754	0.55666	0.25441
ctx-lh-rostralanteriorcingulate	2973.83	745.774	3020.07	779.258	46.2414	1.54295	197.276	6.58255	36.6332	1.22235	-222	689	-7.40754	22.9901	19	135.069	4.50688	149.121	4.97577	27.6911	0.92398	4	689	0.13347	22.9901	0.96588	0.21726	0.66302
ctx-lh-rostralmiddlefrontal	17536.5	3628.94	17553	3792.32	16.4828	0.09395	375.136	2.13817	69.661	0.39705	-808	1019	-4.60536	5.808	38	264.345	1.50669	261.982	1.49322	48.6488	0.27728	6	1019	0.0342	5.808	0.99506	0.81468	0.08901
ctx-lh-superiorfrontal	24680.1	2991.71	24597.5	2914.07	-82.5862	-0.33519	434.801	1.7647	80.7406	0.3277	-1720	552	-6.98087	2.24037	-28	320.172	1.29947	299.908	1.21722	55.6915	0.22603	28	1720	0.11364	6.98087	0.98914	0.31513	0.50151
ctx-lh-superiorparietal	15291.3	2278.01	15245.4	2232.3	-45.931	-0.30083	218.218	1.42922	40.5221	0.2654	-675	353	-4.42091	2.31197	-45	171.862	1.12561	138.61	0.90783	25.7392	0.16858	5	675	0.03275	4.42091	0.99527	0.26662	0.5741
ctx-lh-superiortemporal	12579.7	1564.53	12553.3	1650.1	-26.3793	-0.20992	216.678	1.72425	40.2361	0.32019	-416	377	-3.3104	3.00005	-39	176.931	1.40796	123.48	0.98262	22.9297	0.18247	8	416	0.06366	3.3104	0.9911	0.51742	0.28615
ctx-lh-supramarginal	11693.4	1835.02	11642.1	1808.41	-51.3448	-0.44006	251.58	2.1562	46.7172	0.4004	-704	306	-6.03373	2.62262	36	191.345	1.63995	167.638	1.43676	31.1296	0.2668	12	704	0.10285	6.03373	0.9904	0.2811	0.55113
ctx-lh-temporalpole	2532.83	331.272	2517.14	329.309	-15.6897	-0.62138	146.555	5.80422	27.2147	1.07782	-231	453	-9.14858	17.9407	-30	112.034	4.43704	93.453	3.70113	17.3538	0.68728	3	453	0.11881	17.9407	0.90372	0.56887	0.24498
ctx-lh-transversetemporal	1302.79	262.863	1286.17	262.594	-16.6207	-1.28396	92.7206	7.16275	17.2178	1.33009	-352	127	-27.1923	9.81087	-1	61.4483	4.74694	70.5157	5.44741	13.0945	1.01156	1	352	0.07725	27.1923	0.93787	0.34265	0.46515
ctx-rh-bankssts	2434.21	367.219	2439.24	387.214	5.03448	0.20661	112.804	4.62932	20.9471	0.85964	-242	228	-9.93137	9.35682	-14	87.7931	3.60292	69.0509	2.83376	12.8224	0.52622	0	242	0	9.93137	0.95674	0.81182	0.09054
ctx-rh-caudalanteriorcingulate	2341.45	577.675	2319.34	523.588	-22.1034	-0.94848	158.106	6.7845	29.3595	1.25985	-736	206	-31.5826	8.8397	17	85	3.64745	134.24	5.7604	24.9278	1.06968	3	736	0.12873	31.5826	0.95948	0.45782	0.3393
ctx-rh-caudalmiddlefrontal	7112.86	1371.83	7068.62	1325.18	-44.2414	-0.62393	196.536	2.77173	36.4958	0.5147	-728	258	-10.2669	3.63855	-14	137	1.9321	145.651	2.0541	27.0468	0.38144	3	728	0.04231	10.2669	0.98921	0.23555	0.62791
ctx-rh-cuneus	3497.86	520.051	3549.07	521.783	51.2069	1.45331	195.44	5.54682	36.2923	1.03002	-431	754	-12.2323	21.3994	27	121.552	3.44978	160.032	4.54189	29.7172	0.84341	6	754	0.17029	21.3994	0.9273	0.16927	0.77141
ctx-rh-entorhinal	1713.17	384.692	1738.14	374.965	24.9655	1.44673	159.481	9.24175	29.6148	1.71615	-250	458	-14.4872	26.5406	45	129.793	7.52138	92.9072	5.38388	17.2524	0.99976	7	458	0.40564	26.5406	0.91271	0.40637	0.39108
ctx-rh-frontalpole	1003.76	206.786	1043.76	213.975	40	3.90717	86.7525	8.47392	16.1095	1.57357	-134	314	-13.089	30.6713	31	67.7931	6.62198	66.5064	6.49629	12.3499	1.20633	4	314	0.39072	30.6713	0.90062	0.01929	1.71471
ctx-rh-fusiform	9995.55	1648.75	9904.45	1756.76	-91.1034	-0.91561	402.671	4.04694	74.7741	0.7515	-1123	1277	-11.2864	12.8342	-94	266.483	2.67822	311.755	3.13321	57.8914	0.58182	2	1277	0.0201	12.8342	0.97161	0.23325	0.63219
ctx-rh-inferiorparietal	16058.9	2822.74	16081.3	2636.71	22.4138	0.13948	395.539	2.46134	73.4497	0.45706	-962	900	-5.98628	5.60047	82	306.069	1.90459	244.841	1.52359	45.4659	0.28292	7	962	0.04356	5.98628	0.98984	0.7625	0.11776
ctx-rh-inferiortemporal	10132.3	2455.25	10226.2	2320.04	93.8966	0.92243	321.712	3.16047	59.7405	0.58688	-418	830	-4.10639	8.15384	64	259.897	2.5532	206.571	2.02934	38.3593	0.37684	22	830	0.21613	8.15384	0.99047	0.12724	0.89536
ctx-rh-insula	7130.24	1114.75	7167.9	1123.13	37.6552	0.52671	310.111	4.33778	57.5861	0.80551	-616	964	-8.61651	13.4843	8	229.448	3.20948	207.631	2.9043	38.556	0.53932	8	964	0.1119	13.4843	0.96234	0.51852	0.28524
ctx-rh-isthmuscingulate	2748.28	496.232	2760.55	476.291	12.2759	0.44568	99.7665	3.62206	18.5262	0.6726	-189	221	-6.86171	8.02349	0	76.8966	2.79176	63.1282	2.29189	11.7226	0.42559	0	221	0	8.02349	0.97936	0.51299	0.28989
ctx-rh-lateraloccipital	12537.3	1955.01	12464.1	1872.83	-73.2414	-0.5859	527.171	4.21714	97.8932	0.7831	-1715	928	-13.7192	7.42359	44	362.621	2.90081	383.765	3.06995	71.2633	0.57008	2	1715	0.016	13.7192	0.96265	0.46059	0.33668
ctx-rh-lateralorbitofrontal	8255.21	1273.21	8227.31	1323.85	-27.8966	-0.3385	287.25	3.48551	53.341	0.64724	-615	593	-7.46245	7.1955	-23	213.621	2.59209	189.882	2.30404	35.2601	0.42785	6	615	0.0728	7.46245	0.97615	0.6051	0.21817
ctx-rh-lingual	7006.59	888.574	7055.9	834.336	49.3103	0.7013	245.851	3.49655	45.6533	0.64929	-354	606	-5.03467	8.61868	50	191.931	2.72969	157.505	2.24007	29.2479	0.41597	6	606	0.08533	8.61868	0.95909	0.28931	0.53863
ctx-rh-medialorbitofrontal	5479.14	868.804	5441.41	889.75	-37.7241	-0.69088	210.807	3.86073	39.1458	0.71692	-437	479	-8.00326	8.77245	-81	172.759	3.16392	122.482	2.24315	22.7444	0.41654	24	479	0.43954	8.77245	0.97133	0.34345	0.46413
ctx-rh-middletemporal	11705.7	1524.92	11708.4	1501.48	2.75862	0.02356	271.036	2.31516	50.3302	0.42991	-621	628	-5.3045	5.3643	4	213.379	1.82266	162.209	1.38557	30.1215	0.25729	4	628	0.03417	5.3643	0.98451	0.95668	0.01923
ctx-rh-paracentral	4669.93	796.757	4682.41	818.24	12.4828	0.26694	193.571	4.13952	35.9453	0.76869	-754	235	-16.1243	5.02548	50	133.862	2.86264	138.102	2.95331	25.6449	0.54842	1	754	0.02139	16.1243	0.97213	0.73098	0.13609
ctx-rh-parahippocampal	2076.52	332.975	2062.72	332.022	-13.7931	-0.66646	131.683	6.36265	24.4529	1.18151	-265	248	-12.8043	11.9829	-22	109.172	5.275	72.063	3.48194	13.3818	0.64658	18	265	0.86972	12.8043	0.92335	0.5772	0.23868
ctx-rh-parsopercularis	4315.97	792.818	4318.52	782.654	2.55172	0.05911	162.373	3.76103	30.1519	0.69841	-262	501	-6.06869	11.6046	18	123.517	2.86102	102.812	2.38143	19.0917	0.44222	16	501	0.37061	11.6046	0.97948	0.93316	0.03004
ctx-rh-parsorbitalis	2873.83	384.416	2920.72	408.739	46.8965	1.61864	123.231	4.25334	22.8834	0.78983	-151	383	-5.21179	13.2193	19	92	3.1754	93.26	3.21889	17.3179	0.59773	1	383	0.03452	13.2193	0.94659	0.0499	1.3019
ctx-rh-parstriangularis	4707.86	933.692	4655.83	872.978	-52.0345	-1.11141	157.787	3.37019	29.3004	0.62583	-506	228	-10.8077	4.86988	-48	125.621	2.68315	106.569	2.27622	19.7894	0.42268	20	506	0.42718	10.8077	0.98364	0.08662	1.06238
ctx-rh-pericalcarine	2534.38	436.951	2583.03	433.193	48.6552	1.90155	117.761	4.60237	21.8677	0.85464	-214	225	-8.3636	8.7935	75	106.172	4.14946	68.1496	2.66344	12.655	0.49459	8	225	0.31266	8.7935	0.95848	0.03432	1.46451
ctx-rh-postcentral	10286.6	1437.97	10233.9	1467.53	-52.6552	-0.5132	191.742	1.86879	35.6056	0.34703	-768	328	-7.48522	3.19681	-48	128.586	1.25325	150.039	1.46234	27.8616	0.27155	9	768	0.08772	7.48522	0.99094	0.15035	0.82291
ctx-rh-posteriorcingulate	3667.28	613.667	3639.55	623.87	-27.7241	-0.75886	95.9888	2.62737	17.8247	0.48789	-241	164	-6.59657	4.48895	-14	78.2069	2.14065	60.6232	1.65936	11.2574	0.30813	1	241	0.02737	6.59657	0.98738	0.13109	0.88244
ctx-rh-precentral	14451.7	1915.71	14441.6	1866.12	-10.1379	-0.07017	216.254	1.49692	40.1574	0.27797	-302	599	-2.09045	4.14629	-71	173.655	1.20204	125.057	0.86565	23.2225	0.16075	7	599	0.04845	4.14629	0.99367	0.80253	0.09554
ctx-rh-precuneus	11600.4	1880.23	11679.9	1869.24	79.5517	0.68342	174.742	1.5012	32.4487	0.27877	-235	433	-2.01887	3.71988	102	162.241	1.39381	99.1304	0.85162	18.408	0.15814	25	433	0.21477	3.71988	0.99491	0.02072	1.6836
ctx-rh-rostralanteriorcingulate	2507.52	552.7	2509.86	574.024	2.34483	0.09347	155.182	6.1858	28.8167	1.14867	-283	320	-11.2808	12.7557	24	127.241	5.07203	85.5493	3.41012	15.8861	0.63324	10	320	0.39861	12.7557	0.96335	0.93573	0.02885
ctx-rh-rostralmiddlefrontal	17843.6	3365.03	17789	3224.56	-54.5862	-0.30638	488.472	2.74171	90.7069	0.50912	-2276	580	-12.7748	3.25545	30	250.931	1.40844	420.09	2.3579	78.0087	0.43785	4	2276	0.02245	12.7748	0.98926	0.55216	0.25794
ctx-rh-superiorfrontal	24126.2	3523.55	24247.1	3677.75	120.897	0.49985	463.344	1.9157	86.0409	0.35574	-526	1692	-2.17476	6.9956	27	302.138	1.24919	367.802	1.52068	68.2991	0.28238	1	1692	0.00413	6.9956	0.99145	0.17099	0.76703
ctx-rh-superiorparietal	15292.3	2733.68	15307.7	2547.02	15.3103	0.10007	387.146	2.53037	71.8913	0.46988	-607	1463	-3.96732	9.56209	-15	208.552	1.36308	324.157	2.11868	60.1945	0.39343	0	1463	0	9.56209	0.98962	0.8329	0.07941
ctx-rh-superiortemporal	12335	1573.89	12352.6	1547.77	17.6552	0.14303	220.985	1.79025	41.0359	0.33244	-407	442	-3.2972	3.58075	25	176.138	1.42694	130.478	1.05704	24.2292	0.19629	17	442	0.13772	3.58075	0.99026	0.67032	0.17372
ctx-rh-supramarginal	11046.5	1848.07	11002.7	1814.39	-43.7931	-0.39723	271.782	2.46524	50.4686	0.45778	-675	437	-6.12268	3.96387	-116	231.586	2.10063	142.493	1.2925	26.4602	0.24001	10	675	0.09071	6.12268	0.98908	0.39292	0.4057
ctx-rh-temporalpole	2209.17	252.193	2214.45	259.444	5.27586	0.23853	160.537	7.25817	29.811	1.34781	-293	473	-13.2471	21.3852	-9	111.966	5.06217	113.212	5.11852	21.023	0.95049	6	473	0.27127	21.3852	0.80908	0.8608	0.0651
ctx-rh-transversetemporal	989.448	236.833	1000.38	225.301	10.931	1.09869	87.9931	8.84429	16.3399	1.64234	-204	202	-20.5043	20.3033	2	61.2759	6.15891	63.0691	6.33915	11.7116	1.17715	0	204	0	20.5043	0.92887	0.50899	0.29329
wm-lh-bankssts	2794.52	603.821	2790.83	620.046	-3.68966	-0.13212	94.6196	3.38814	17.5704	0.62916	-179	161	-6.40963	5.76509	11	76.5862	2.7424	53.7777	1.92567	9.98626	0.35759	2	179	0.07162	6.40963	0.98844	0.83519	0.07821
wm-lh-caudalanteriorcingulate	3080.62	712.053	3041.03	671.807	-39.5862	-1.29332	131.499	4.29621	24.4188	0.79779	-354	208	-11.5655	6.79555	-23	103.241	3.37299	88.7451	2.89938	16.4795	0.5384	4	354	0.13068	11.5655	0.98095	0.1162	0.9348
wm-lh-caudalmiddlefrontal	6847.41	934.757	6890.31	856.121	42.8965	0.62451	230.939	3.36211	42.8843	0.62433	-472	461	-6.87159	6.71145	88	187.862	2.73498	136.697	1.99009	25.3839	0.36955	12	472	0.1747	6.87159	0.96681	0.32574	0.48713
wm-lh-cuneus	2278.62	333.9	2267.52	290.66	-11.1035	-0.48848	116.756	5.13649	21.681	0.95382	-425	193	-18.6972	8.49072	-10	79.5172	3.49823	84.9166	3.73577	15.7686	0.69371	1	425	0.04399	18.6972	0.93215	0.61258	0.21284
wm-lh-entorhinal	854.241	209.947	864.552	203.842	10.3103	1.19972	72.9766	8.49161	13.5514	1.57685	-118	155	-13.7306	18.0359	4	62.5862	7.28258	37.1315	4.32065	6.89515	0.80233	1	155	0.11636	18.0359	0.93868	0.45312	0.34379
wm-lh-frontalpole	207.207	48.1911	209.897	58.3569	2.68966	1.28968	31.5969	15.1506	5.8674	2.8134	-52	89	-24.9339	42.6753	-6	24.069	11.541	20.1458	9.65985	3.74098	1.79379	3	89	1.43849	42.6753	0.83005	0.6502	0.18695
wm-lh-fusiform	6574.69	1111.22	6577.14	1151.78	2.44828	0.03723	166.872	2.53763	30.9874	0.47123	-369	390	-5.61139	5.93073	9	129.897	1.97534	101.867	1.54909	18.9162	0.28766	8	390	0.12166	5.93073	0.9895	0.93759	0.02799
wm-lh-inferiorparietal	9404.41	1436.04	9349.41	1339.3	-55	-0.58655	403.167	4.29957	74.8663	0.79841	-1669	660	-17.799	7.03856	12	252.034	2.68782	316.049	3.3705	58.6888	0.62589	7	1669	0.07465	17.799	0.9585	0.46867	0.32914
wm-lh-inferiortemporal	5921.03	1056.14	5924.59	1103.24	3.55172	0.05997	199.871	3.3746	37.1151	0.62665	-419	404	-7.07434	6.82109	-7	159.552	2.69385	116.6	1.96866	21.6521	0.36557	4	419	0.06754	7.07434	0.98345	0.92444	0.03412
wm-lh-insula	9410	1290.49	9396.1	1196.67	-13.8965	-0.14779	599.634	6.37701	111.349	1.18418	-1354	1447	-14.3996	15.3886	66	405.897	4.31665	434.885	4.62493	80.7561	0.85883	2	1447	0.02127	15.3886	0.88763	0.90157	0.045
wm-lh-isthmuscingulate	3723.79	610.517	3702.07	592.506	-21.7241	-0.58509	94.8385	2.55428	17.6111	0.47432	-238	210	-6.41003	5.65591	-9	70.4828	1.89831	65.8628	1.77387	12.2304	0.3294	1	238	0.02693	6.41003	0.98735	0.22763	0.64278
wm-lh-lateraloccipital	8718.93	1309.9	8721.48	1348.38	2.55172	0.02926	221.723	2.54264	41.1729	0.47216	-398	684	-4.56411	7.84385	7	162.138	1.85934	148.122	1.69861	27.5056	0.31542	7	684	0.08027	7.84385	0.98656	0.95102	0.02181
wm-lh-lateralorbitofrontal	6818.21	846.156	6834.83	910.624	16.6207	0.24347	195.823	2.86857	36.3635	0.53268	-277	711	-4.05771	10.4153	3	136.621	2.00132	138.928	2.03512	25.7983	0.37791	3	711	0.04395	10.4153	0.97585	0.65115	0.18632
wm-lh-lingual	5143.31	705.891	5142.79	721.778	-0.51724	-0.01006	195.765	3.8064	36.3527	0.70683	-616	374	-11.9773	7.27195	-6	141.966	2.76034	132.1	2.56851	24.5303	0.47696	3	616	0.05833	11.9773	0.96367	0.98875	0.00491
wm-lh-medialorbitofrontal	3472.34	673.107	3383.86	563.98	-88.4828	-2.5811	524.401	15.2971	97.3789	2.8406	-1359	1035	-39.6429	30.1916	-35	364.966	10.6463	380.984	11.1135	70.7469	2.06373	2	1359	0.05834	39.6429	0.64516	0.37129	0.43028
wm-lh-middletemporal	5181.86	810.178	5190.38	821.486	8.51724	0.16423	186.737	3.60071	34.6762	0.66863	-502	352	-9.67968	6.78735	10	146.103	2.8172	113.302	2.18471	21.0396	0.40569	4	502	0.07713	9.67968	0.97464	0.80777	0.09271
wm-lh-paracentral	4166.9	693.808	4165.76	751.346	-1.13793	-0.02731	128.679	3.08854	23.895	0.57353	-286	290	-6.86456	6.96057	-8	100.172	2.40433	78.528	1.88483	14.5823	0.35	5	290	0.12001	6.96057	0.98471	0.96236	0.01666
wm-lh-parahippocampal	1572.52	242.134	1563.55	246.47	-8.96552	-0.57177	66.1797	4.22055	12.2893	0.78374	-151	187	-9.62989	11.9258	-15	49.1724	3.13593	44.2574	2.82248	8.2184	0.52412	1	187	0.06377	11.9258	0.96389	0.47173	0.32631
wm-lh-parsopercularis	3717.59	606.306	3662	552.779	-55.5862	-1.50649	126.26	3.42188	23.446	0.63543	-321	171	-8.69967	4.63441	-33	105.517	2.85971	87.2372	2.36428	16.1995	0.43904	1	321	0.0271	8.69967	0.9726	0.02487	1.60437
wm-lh-parsorbitalis	943.724	191.189	935.931	184.784	-7.7931	-0.82921	49.7418	5.29265	9.23681	0.98282	-169	77	-17.982	8.19299	-16	36.9655	3.93322	33.4947	3.56391	6.2198	0.6618	0	169	0	17.982	0.96534	0.40599	0.39149
wm-lh-parstriangularis	3012.97	557.144	3003.31	539.357	-9.65517	-0.32097	150.388	4.99938	27.9264	0.92836	-556	309	-18.4832	10.2721	-9	97.6552	3.24637	113.296	3.76632	21.0386	0.69939	0	556	0	18.4832	0.96351	0.73212	0.13541
wm-lh-pericalcarine	3066.59	608.841	3127.41	625.947	60.8276	1.96408	140.126	4.52456	26.0207	0.84019	-187	435	-6.0381	14.0458	40	109.31	3.52956	105.318	3.40064	19.5571	0.63148	0	435	0	14.0458	0.97034	0.02678	1.5722
wm-lh-postcentral	7137.48	1098.33	7154.45	1075.24	16.9655	0.23741	152.311	2.13142	28.2834	0.3958	-313	357	-4.38009	4.99583	14	119.586	1.67348	93.1939	1.30415	17.3057	0.24217	0	357	0	4.99583	0.9904	0.55344	0.25693
wm-lh-posteriorcingulate	4564.55	654.521	4605.07	663.649	40.5172	0.88373	140.81	3.07124	26.1478	0.57031	-226	502	-4.92932	10.9492	30	105.69	2.30521	99.7927	2.17659	18.531	0.40418	3	502	0.06543	10.9492	0.97609	0.13248	0.87785
wm-lh-precentral	13388.6	1921.5	13396.8	1996.33	8.2069	0.06128	236.552	1.76628	43.9267	0.32799	-316	858	-2.3595	6.4065	-52	154.207	1.15143	177.194	1.32307	32.9041	0.24569	9	858	0.0672	6.4065	0.99295	0.85314	0.06898
wm-lh-precuneus	9490.72	1357.11	9430.66	1371.37	-60.069	-0.63493	142.069	1.50167	26.3815	0.27885	-597	91	-6.31032	0.96187	-18	90.069	0.95203	124.573	1.31675	23.1327	0.24451	1	597	0.01057	6.31032	0.9938	0.03063	1.51385
wm-lh-rostralanteriorcingulate	2821.72	563.364	2918.41	621.927	96.6897	3.3689	188.382	6.56369	34.9817	1.21885	-104	664	-3.62361	23.1353	30	133.586	4.65446	163.365	5.69202	30.3361	1.05698	0	664	0	23.1353	0.93842	0.00998	2.00077
wm-lh-rostralmiddlefrontal	12774.1	2422.77	12752.8	2462	-21.2414	-0.16642	302.311	2.36857	56.1377	0.43983	-700	628	-5.48441	4.9203	-60	230.759	1.80796	191.593	1.5011	35.5779	0.27875	2	700	0.01567	5.48441	0.99257	0.708	0.14997
wm-lh-superiorfrontal	17877.1	2555.97	17837.8	2609.39	-39.2414	-0.21975	317.776	1.77952	59.0096	0.33045	-688	601	-3.85273	3.36554	-32	255.241	1.42933	187.355	1.04917	34.7909	0.19483	32	688	0.1792	3.85273	0.99258	0.51149	0.29116
wm-lh-superiorparietal	11861.4	1445.27	11874.6	1420.88	13.2069	0.11128	193.605	1.63132	35.9515	0.30293	-342	551	-2.88169	4.64273	-1	150.379	1.2671	119.339	1.00555	22.1608	0.18673	1	551	0.00843	4.64273	0.99115	0.71612	0.14502
wm-lh-superiortemporal	7316.45	1102.7	7353.21	1161.55	36.7586	0.50115	194.793	2.65572	36.1721	0.49316	-269	603	-3.66743	8.22105	14	151.448	2.06478	124.852	1.70217	23.1843	0.31609	4	603	0.05453	8.22105	0.98519	0.31823	0.49726
wm-lh-supramarginal	8374.55	1294.58	8341.69	1239.63	-32.8621	-0.39318	200.055	2.39354	37.1492	0.44447	-613	305	-7.33418	3.64915	-7	151.414	1.81158	131.892	1.57801	24.4917	0.29303	2	613	0.02393	7.33418	0.98764	0.38391	0.41577
wm-lh-temporalpole	654.138	98.1448	632.345	93.8575	-21.7931	-3.38801	56.7144	8.81698	10.5316	1.63727	-124	132	-19.2774	20.5211	-30	48.2069	7.49437	36.0767	5.60858	6.69927	1.04149	3	132	0.46639	20.5211	0.80774	0.04786	1.32003
wm-lh-transversetemporal	770.897	148.363	757.034	139.013	-13.8621	-1.81449	51.4196	6.73062	9.54839	1.24985	-174	56	-22.7759	7.33017	-15	39.931	5.22681	34.5191	4.51841	6.41003	0.83905	3	174	0.39269	22.7759	0.93367	0.15768	0.80223
wm-rh-bankssts	2767.79	501.997	2768.86	526.316	1.06897	0.03861	121.361	4.38391	22.5362	0.81407	-263	289	-9.50032	10.4395	-16	94.7931	3.4242	73.6412	2.66013	13.6748	0.49397	1	289	0.03612	10.4395	0.9731	0.9625	0.0166
wm-rh-caudalanteriorcingulate	3009.45	594.821	3012.03	577.408	2.58621	0.0859	144.98	4.81543	26.9221	0.8942	-471	258	-15.644	8.56932	1	100.793	3.34778	102.49	3.40413	19.0318	0.63213	1	471	0.03321	15.644	0.97044	0.92416	0.03426
wm-rh-caudalmiddlefrontal	6106.24	1084.39	6065	1109.03	-41.2414	-0.67769	232.469	3.81998	43.1685	0.70935	-724	315	-11.8969	5.17614	-3	182.621	3.00086	145.816	2.39607	27.0773	0.44494	3	724	0.0493	11.8969	0.9776	0.34757	0.45895
wm-rh-cuneus	2324.14	343.707	2347.86	342.862	23.7241	1.01559	160.519	6.87154	29.8077	1.27601	-200	563	-8.56164	24.101	0	110.897	4.74728	116.671	4.99447	21.6652	0.92745	0	563	0	24.101	0.89198	0.43278	0.36373
wm-rh-entorhinal	705.138	152.768	710.759	160.143	5.62069	0.79394	75.1676	10.6177	13.9583	1.97165	-123	245	-17.3742	34.6071	1	57.8965	8.17808	47.023	6.64216	8.73196	1.23342	1	245	0.14125	34.6071	0.8878	0.69024	0.161
wm-rh-frontalpole	286.586	73.1303	304.517	70.033	17.931	6.06697	42.8843	14.5099	7.96342	2.69443	-89	141	-30.1132	47.7074	15	31.3793	10.6172	33.9447	11.4852	6.30338	2.13275	1	141	0.33835	47.7074	0.79799	0.03237	1.48979
wm-rh-fusiform	6466.69	1071.12	6390.69	1110.22	-76	-1.1822	209.477	3.25847	38.8989	0.60508	-609	286	-9.47316	4.44881	-59	163.241	2.53926	149.209	2.32099	27.7075	0.431	6	609	0.09333	9.47316	0.97979	0.06078	1.21622
wm-rh-inferiorparietal	11122.2	1638.56	11160.3	1544.97	38.1379	0.34231	309	2.77348	57.3798	0.51502	-734	706	-6.58813	6.33682	40	227.448	2.0415	208.344	1.87002	38.6884	0.34725	5	734	0.04488	6.58813	0.98153	0.51171	0.29098
wm-rh-inferiortemporal	5506.69	1124.47	5510.86	1034.93	4.17241	0.07574	194.469	3.53016	36.1119	0.65553	-583	373	-10.5831	6.77101	-4	141.69	2.57207	130.549	2.36984	24.2424	0.44007	4	583	0.07261	10.5831	0.98435	0.90884	0.04151
wm-rh-insula	9204.14	1444.26	9178.21	1398.45	-25.931	-0.28213	467.883	5.09056	86.8836	0.94529	-782	1212	-8.50816	13.1866	-33	371.379	4.04061	277.06	3.01441	51.4487	0.55976	5	1212	0.0544	13.1866	0.94749	0.76756	0.11489
wm-rh-isthmuscingulate	3484.62	542.048	3487.86	529.517	3.24138	0.09298	144.092	4.13317	26.7573	0.76751	-503	209	-14.4282	5.995	22	100.828	2.89216	101.214	2.90323	18.7949	0.53912	2	503	0.05737	14.4282	0.96505	0.90445	0.04362
wm-rh-lateraloccipital	8654.24	1366.94	8631.21	1287.51	-23.0345	-0.26652	371.926	4.30334	69.0648	0.79911	-1142	528	-13.2134	6.10918	-3	276.69	3.20142	244.104	2.82439	45.329	0.52448	3	1142	0.03471	13.2134	0.96195	0.74123	0.13005
wm-rh-lateralorbitofrontal	6872.72	995.402	6882.79	1139.09	10.069	0.1464	425.949	6.19313	79.0967	1.15004	-892	929	-12.9693	13.5073	-38	327.724	4.76498	265.138	3.85501	49.2349	0.71586	21	929	0.30533	13.5073	0.9233	0.89961	0.04594
wm-rh-lingual	5429.21	885.66	5460.69	827.189	31.4828	0.5782	257.443	4.72811	47.806	0.87799	-301	700	-5.52806	12.8559	-37	205	3.76496	154.2	2.83199	28.6343	0.52589	3	700	0.0551	12.8559	0.95573	0.51556	0.28772
wm-rh-medialorbitofrontal	3502.83	575.935	3468.03	565.348	-34.7931	-0.99824	198.882	5.70609	36.9314	1.05959	-372	491	-10.673	14.0872	-62	151.759	4.35408	130.21	3.73583	24.1793	0.69373	5	491	0.14345	14.0872	0.9395	0.3542	0.45075
wm-rh-middletemporal	5864.86	951.987	5861.17	948.972	-3.68966	-0.06293	117.192	1.99884	21.7621	0.37118	-247	216	-4.21285	3.68411	-7	97	1.65444	63.2704	1.07914	11.749	0.20039	7	247	0.11939	4.21285	0.99265	0.86659	0.06219
wm-rh-paracentral	5023.03	934.963	5033.79	977.174	10.7586	0.21396	190.446	3.78739	35.3649	0.7033	-371	464	-7.37807	9.22756	-17	140.483	2.79378	126.29	2.51154	23.4515	0.46638	17	464	0.33808	9.22756	0.98078	0.76321	0.11735
wm-rh-parahippocampal	1599.28	258.911	1571.62	281.914	-27.6552	-1.74431	107.219	6.76268	19.91	1.2558	-268	223	-16.9037	14.0654	-34	89.1034	5.62008	63.7576	4.02142	11.8395	0.74676	12	268	0.75688	16.9037	0.91912	0.17578	0.75503
wm-rh-parsopercularis	3314.9	691.424	3289.28	683.003	-25.6207	-0.77589	169.512	5.13349	31.4777	0.95327	-600	205	-18.1703	6.2082	-3	116.31	3.52233	124.109	3.75851	23.0465	0.69794	0	600	0	18.1703	0.96993	0.42255	0.37412
wm-rh-parsorbitalis	1178.52	224.744	1215	258.836	36.4828	3.04846	67.4805	5.6386	12.5308	1.04706	-110	242	-9.19149	20.2213	41	56.4138	4.71388	51.3417	4.29006	9.53391	0.79664	3	242	0.25068	20.2213	0.9515	0.00698	2.15584
wm-rh-parstriangularis	3355.66	683.791	3303.24	636.561	-52.4138	-1.57425	101.857	3.05926	18.9143	0.56809	-423	155	-12.7048	4.65543	-34	74.1379	2.22673	86.7602	2.60584	16.111	0.48389	1	423	0.03004	12.7048	0.9854	0.00981	2.00818
wm-rh-pericalcarine	3282.72	691.96	3291.83	678.195	9.10345	0.27693	194.133	5.90558	36.0495	1.09664	-409	406	-12.4419	12.3506	24	142.828	4.34486	129.016	3.92469	23.9576	0.7288	3	409	0.09126	12.4419	0.96112	0.80248	0.09557
wm-rh-postcentral	6950.97	1082.94	6970	1049.04	19.0345	0.27346	227.78	3.27248	42.2977	0.60768	-553	293	-7.94485	4.20948	37	177.724	2.55333	139.804	2.00854	25.9609	0.37298	1	553	0.01437	7.94485	0.9778	0.65617	0.18299
wm-rh-posteriorcingulate	4305.66	608.305	4253.9	589.034	-51.7586	-1.20938	187.274	4.3758	34.776	0.81257	-327	440	-7.64059	10.2809	-80	158.379	3.70064	108.933	2.5453	20.2284	0.47265	12	440	0.28039	10.2809	0.94909	0.14784	0.83022
wm-rh-precentral	13484.6	1905.03	13493.2	1948.55	8.62069	0.06391	280.318	2.07813	52.0537	0.3859	-468	571	-3.46951	4.2331	39	228.552	1.69436	156.695	1.16166	29.0976	0.21571	6	571	0.04448	4.2331	0.98977	0.86965	0.06065
wm-rh-precuneus	10099	1597.06	10146.5	1601.24	47.4828	0.46907	174.461	1.72346	32.3966	0.32004	-351	324	-3.46744	3.20071	43	143.621	1.41879	106.809	1.05514	19.8339	0.19593	6	351	0.05927	3.46744	0.99381	0.15388	0.81282
wm-rh-rostralanteriorcingulate	2183.83	338.546	2182.14	335.577	-1.68966	-0.0774	208.852	9.5673	38.7829	1.7766	-425	424	-19.4688	19.423	-17	166.103	7.60901	122.665	5.61913	22.7782	1.04345	2	425	0.09162	19.4688	0.81403	0.96556	0.01522
wm-rh-rostralmiddlefrontal	13068.1	2805.76	13031.3	2711.61	-36.7586	-0.28168	290.519	2.22625	53.948	0.4134	-1245	329	-9.54046	2.52113	31	170.483	1.30641	236.005	1.80851	43.825	0.33583	2	1245	0.01533	9.54046	0.99456	0.50123	0.29996
wm-rh-superiorfrontal	17929.4	2364.4	18026.9	2465.32	97.4828	0.54223	352.847	1.96264	65.522	0.36445	-546	1015	-3.03702	5.64574	34	270.793	1.50623	241.651	1.34414	44.8735	0.2496	8	1015	0.0445	5.64574	0.98889	0.14798	0.82979
wm-rh-superiorparietal	11481	1852.81	11483.8	1802.92	2.82759	0.02463	285.335	2.48497	52.9854	0.46145	-827	865	-7.20232	7.53326	-17	179.793	1.56581	218.962	1.90693	40.6602	0.35411	7	865	0.06096	7.53326	0.98823	0.95782	0.01872
wm-rh-superiortemporal	6564.83	979.306	6530.14	993.484	-34.6897	-0.52982	115.08	1.75762	21.3698	0.32638	-289	189	-4.41391	2.88661	-19	89.3793	1.36509	78.84	1.20413	14.6402	0.2236	3	289	0.04582	4.41391	0.99281	0.11573	0.93655
wm-rh-supramarginal	8645.76	1517.99	8635.41	1515	-10.3448	-0.11972	260.117	3.0104	48.3025	0.55902	-856	534	-9.90674	6.18014	-17	179.172	2.07361	185.802	2.15034	34.5025	0.39931	15	856	0.1736	9.90674	0.98577	0.83197	0.07989
wm-rh-temporalpole	603.276	141.727	602.69	132.868	-0.58621	-0.09722	89.8326	14.898	16.6815	2.7665	-292	208	-48.4259	34.4952	2	63.5517	10.5396	62.3473	10.3398	11.5776	1.92006	2	292	0.33168	48.4259	0.79278	0.97222	0.01224
wm-rh-transversetemporal	532.379	116.481	535.759	105.571	3.37931	0.63275	62.0498	11.6183	11.5223	2.15746	-137	151	-25.6521	28.2735	5	47.7241	8.93595	38.7694	7.25924	7.19929	1.34801	1	151	0.18724	28.2735	0.84874	0.77147	0.11268
Intracranial Volume	1.50947e+06	158510	1.50944e+06	158494	-26.8147	-0.00178	58.2412	0.00386	10.8151	0.00072	-134.625	93.375	-0.00892	0.00619	-18.75	48.7457	0.00323	40.9358	0.00271	7.60159	0.0005	4.5	134.625	0.0003	0.00892	1	0.01945	1.7111
Total white matter volume	475082	59655.5	474719	59814.4	-362.93	-0.07642	2104.39	0.44312	390.775	0.08229	-7790.38	3547.12	-1.64042	0.74692	-277.375	1523.52	0.32081	1469.98	0.30953	272.969	0.05748	147.062	7790.38	0.03097	1.64042	0.99938	0.36096	0.44254
Total gray matter volume	669715	83992.9	670047	84389.2	332.019	0.04956	2486.09	0.37112	461.655	0.06892	-5284.81	5122.81	-0.78892	0.76473	167.25	1936.95	0.28915	1552.11	0.2317	288.22	0.04303	110.188	5284.81	0.01645	0.78892	0.99957	0.47798	0.32059
Ventricles	17752.6	10399.4	17763.3	10389.7	10.7586	0.06058	90.8911	0.51183	16.8781	0.09504	-276	204	-1.55423	1.14878	5	62.8276	0.3538	65.5194	0.36896	12.1667	0.06851	2	276	0.01126	1.55423	0.99996	0.52902	0.27653
Left Medial-inferior Temporal Gyrus	32269.6	5005	32255.7	5062.69	-13.931	-0.04318	791.938	2.45466	147.059	0.45582	-1209	1948	-3.74737	6.03794	-40	621.172	1.92536	477.211	1.47914	88.6159	0.27467	0	1948	0	6.03794	0.98805	0.9252	0.03376
Right Medial-inferior Temporal Gyrus	33209.5	5405.83	33306.7	5195.45	97.1379	0.29207	643.13	1.93376	119.426	0.35909	-1056	1531	-3.17517	4.60339	215	545.552	1.64036	339.312	1.02024	63.0087	0.18945	139	1531	0.41794	4.60339	0.99273	0.42287	0.3738
Left Superior Temporal Gyrus	19896.1	2453.09	19906.5	2601.47	10.3793	0.05215	381.229	1.9156	70.7924	0.35572	-656	936	-3.29627	4.70321	58	293.483	1.47469	237.147	1.19162	44.0371	0.22128	47	936	0.23617	4.70321	0.98901	0.88449	0.05331
Right Superior Temporal Gyrus	18899.8	2302.18	18882.8	2317.92	-17.0345	-0.09017	306.769	1.62387	56.9656	0.30154	-690	501	-3.65248	2.65202	13	247.31	1.30912	176.242	0.93293	32.7272	0.17324	3	690	0.01588	3.65248	0.99146	0.76712	0.11513
Left Temporal Lobe	86246.4	10653	86216.3	10913.4	-30.1034	-0.03491	1242.45	1.44084	230.718	0.26756	-2754	1764	-3.19373	2.04566	55	968.241	1.12284	757.399	0.87833	140.645	0.1631	44	2754	0.05103	3.19373	0.99359	0.89712	0.04715
Right Temporal Lobe	84667.7	10988.7	84593.9	10966.9	-73.7931	-0.08719	1062.1	1.25498	197.227	0.23304	-2087	2177	-2.46601	2.57235	-218	868.414	1.02612	593.815	0.70165	110.269	0.13029	62	2177	0.07326	2.57235	0.99546	0.71111	0.14806
Determinant Talairach transform matrix	1.30446	0.137914	1.30448	0.137905	2.076e-05	0.00159165	4.749e-05	0.00364047	8.82e-06	0.00067602	-8.316e-05	0.00010834	-0.00637532	0.00830512	1.771e-05	4.047e-05	0.00310233	3.171e-05	0.00243077	5.89e-06	0.00045138	4.16e-06	0.00010834	0.00031913	0.00830512	1	0.02581	1.5882

## Sheet: Between-version Mac
v4.3.1 vs. v4.5.0
Struct	Mean1	sd1	Mean2	sd2	Mean diff	Mean diff %	sd Diff	sd Diff %	se Diff	se Diff %	min Diff	max Diff	min Diff %	max Diff %	median	Mean AbsDiff	Mean AbsDiff %	sd AbsDiff	sd AbsDiff %	se AbsDiff	se AbsDiff %	min AbsDiff	max AbsDiff	min AbsDiff %	max AbsDiff %	ICC	p	-log10(p)
3rd-Ventricle	1020.1	436.252	1022.33	437.728	2.23333	0.21869	26.8517	2.62938	4.90242	0.48006	-96	81	-9.40055	7.93172	0	13.6333	1.33501	23.1062	2.26261	4.21859	0.41309	0	96	0	9.40055	0.99816	0.6521	0.185687
4th-Ventricle	1982.87	738.189	1980.7	748.894	-2.16667	-0.10933	29.3282	1.47989	5.35457	0.27019	-92	64	-4.64228	3.22941	0	17.7	0.89313	23.2574	1.17356	4.2462	0.21426	0	92	0	4.64228	0.99924	0.68871	0.161961
5th-Ventricle	5.8	8.63593	6.2	9.01493	0.4	6.66667	4.07346	67.8911	0.74371	12.3951	-9	12	-150	200	0	2.06667	34.4444	3.51287	58.5478	0.64136	10.6893	0	12	0	200	0.89592	0.59479	0.225638
Brain-Stem	18237.7	2204.34	18204.1	2245.2	-33.6333	-0.18459	109.57	0.60134	20.0046	0.10979	-398	107	-2.18431	0.58724	0	64.5667	0.35436	94.1443	0.51668	17.1883	0.09433	0	398	0	2.18431	0.99871	0.10345	0.985271
CC_Anterior	953.867	174.828	954.4	174.068	0.53333	0.0559	16.6417	1.74417	3.03835	0.31844	-48	57	-5.03074	5.97401	0	9	0.94326	13.9086	1.45772	2.53935	0.26614	0	57	0	5.97401	0.9956	0.86188	0.0645535
CC_Central	468.9	117.164	469.3	117.814	0.4	0.08527	24.0812	5.13349	4.3966	0.93724	-87	86	-18.5462	18.333	0	9.06667	1.93278	22.2493	4.74297	4.06214	0.86594	0	87	0	18.5462	0.97968	0.92813	0.0323897
CC_Mid_Anterior	498.267	124.444	497.867	125.719	-0.4	-0.08031	6.24555	1.25396	1.14028	0.22894	-18	14	-3.61397	2.81087	0	3.86667	0.77634	4.86885	0.97755	0.88893	0.17848	0	18	0	3.61397	0.99879	0.72828	0.137702
CC_Mid_Posterior	447.533	98.5448	447.667	98.2258	0.13333	0.02979	3.72071	0.83126	0.67931	0.15177	-9	13	-2.01072	2.90438	0	2.06667	0.46172	3.07306	0.68656	0.56106	0.12535	0	13	0	2.90438	0.99931	0.84576	0.072753
CC_Posterior	885.5	159.818	884.033	161.997	-1.46667	-0.16577	7.89908	0.89279	1.44217	0.163	-27	14	-3.05165	1.58234	0	4.06667	0.45963	6.89294	0.77907	1.25847	0.14224	0	27	0	3.05165	0.99879	0.31757	0.498162
CSF	1222.47	258.358	1235.9	281.449	13.4333	1.09287	54.9324	4.46901	10.0292	0.81593	-63	277	-5.12535	22.5353	1	24.1	1.96065	51.0236	4.15101	9.31558	0.75787	0	277	0	22.5353	0.97879	0.19084	0.719335
Left-Accumbens-area	590.067	124.656	595.833	130.079	5.76667	0.97254	33.2811	5.6128	6.07627	1.02475	-51	118	-8.60106	19.9005	0	17.9	3.0188	28.4706	4.80152	5.198	0.87663	0	118	0	19.9005	0.96599	0.35044	0.455388
Left-Amygdala	1724.37	346.314	1747.57	345.398	23.2	1.33643	37.5531	2.16324	6.85622	0.39495	-37	115	-2.13138	6.62455	9	26.8667	1.54765	34.9332	2.01232	6.3779	0.3674	0	115	0	6.62455	0.99206	0.00207	2.68489
Left-Caudate	3867.43	572.107	3857.53	567.812	-9.9	-0.25631	62.8958	1.62838	11.4832	0.2973	-235	133	-6.08417	3.44338	0	29.7667	0.77066	56.0417	1.45092	10.2318	0.2649	0	235	0	6.08417	0.99396	0.39569	0.402647
Left-Cerebellum-Cortex	47899.2	6557.95	47953.5	6625.05	54.3333	0.11337	367.58	0.76697	67.1106	0.14003	-432	1176	-0.90138	2.45377	0	214.467	0.44749	300.976	0.628	54.9505	0.11466	0	1176	0	2.45377	0.99846	0.42476	0.371856
Left-Cerebellum-White-Matter	16597.7	2476.87	16468.5	2584.84	-129.167	-0.78126	313.482	1.89609	57.2337	0.34618	-1358	86	-8.21382	0.52017	-29.5	141.233	0.85425	308.051	1.86324	56.2422	0.34018	0	1358	0	8.21382	0.99129	0.03173	1.49858
Left-Cerebral-Cortex	259910	33976.7	259896	34169.5	-13.9	-0.00535	1006.2	0.38714	183.706	0.07068	-3436	2592	-1.32203	0.99729	0	520.767	0.20037	855.621	0.32921	156.214	0.0601	0	3436	0	1.32203	0.99958	0.94021	0.0267786
Left-Cerebral-White-Matter	213135	30086.9	213270	29784.8	135.267	0.06345	923.057	0.43295	168.526	0.07905	-795	3828	-0.37288	1.79548	-8.5	424.867	0.19928	827.179	0.38798	151.022	0.07083	0	3828	0	1.79548	0.99953	0.42871	0.367839
Left-Hippocampus	3938.5	490.802	3935.2	486.71	-3.3	-0.08382	45.9866	1.16811	8.39597	0.21327	-131	68	-3.32753	1.72727	0	29.7	0.75441	34.8357	0.88486	6.3601	0.16155	0	131	0	3.32753	0.9957	0.69716	0.156667
Left-Inf-Lat-Vent	388.667	279.249	390.5	289.495	1.83333	0.47059	31.7838	8.15842	5.80291	1.48952	-123	90	-31.5722	23.1016	0	15.4333	3.9615	27.7	7.11015	5.0573	1.29813	0	123	0	31.5722	0.99394	0.75432	0.122445
Left-Lateral-Ventricle	8833.13	6384.32	8831.2	6364.39	-1.93333	-0.02189	46.0022	0.52085	8.39881	0.09509	-104	107	-1.17751	1.21148	0	32.3333	0.36609	32.2269	0.36488	5.8838	0.06662	0	107	0	1.21148	0.99997	0.81956	0.0864203
Left-Pallidum	1634.5	379.981	1777.87	252.297	143.367	8.40277	209.63	12.2865	38.273	2.2432	-69	722	-4.04411	42.3167	53.5	152.967	8.96543	202.489	11.868	36.9693	2.16678	0	722	0	42.3167	0.7103	0.00079	3.10025
Left-Putamen	6023.4	777.062	6048.8	737	25.4	0.4208	92.8186	1.53772	16.9463	0.28075	-165	344	-2.73355	5.69904	0	56.2	0.93106	77.5586	1.28491	14.1602	0.23459	0	344	0	5.69904	0.99218	0.14472	0.839474
Left-Thalamus-Proper	7005.67	861.713	6943.4	854.342	-62.2667	-0.89277	107.591	1.54263	19.6434	0.28164	-415	121	-5.95022	1.73488	-36.5	74.1333	1.06291	99.5059	1.4267	18.1672	0.26048	0	415	0	5.95022	0.98978	0.00358	2.44568
Left-VentralDC	3804.7	398.163	3831.23	409.884	26.5333	0.69496	72.7261	1.90484	13.2779	0.34777	-108	249	-2.82873	6.5218	8.5	45.2	1.18388	62.4811	1.6365	11.4074	0.29878	0	249	0	6.5218	0.9822	0.05514	1.25856
Left-choroid-plexus	1573.73	309.502	1564.4	312.543	-9.33333	-0.59483	63.8891	4.07179	11.6645	0.7434	-165	153	-10.5158	9.75102	0	40.4667	2.57903	49.7786	3.1725	9.08829	0.57922	0	165	0	10.5158	0.97915	0.43013	0.366401
Left-vessel	91.5333	43.0795	92.0333	47.1699	0.5	0.54476	13.2892	14.4789	2.42627	2.64347	-23	50	-25.059	54.4761	0	7.36667	8.02615	10.9874	11.971	2.00602	2.1856	0	50	0	54.4761	0.95808	0.83817	0.076666
Optic-Chiasm	192.1	95.4345	188.133	100.471	-3.96667	-2.08644	34.4999	18.1467	6.29878	3.31311	-105	54	-55.2293	28.4036	0	19.3	10.1517	28.6563	15.073	5.2319	2.75194	0	105	0	55.2293	0.93922	0.53379	0.272633
Right-Accumbens-area	683.833	103.469	682.333	110.667	-1.5	-0.21959	16.1859	2.36953	2.95512	0.43262	-34	42	-4.97743	6.14859	0	10.8333	1.58595	11.9542	1.75003	2.18252	0.31951	0	42	0	6.14859	0.98887	0.61558	0.210715
Right-Amygdala	1784.9	340.861	1788.57	342.957	3.66667	0.20522	38.1552	2.13547	6.96615	0.38988	-66	133	-3.69389	7.44375	0	22.7333	1.27234	30.5794	1.71147	5.58301	0.31247	0	133	0	7.44375	0.99392	0.60264	0.21994
Right-Caudate	3954.53	575.455	3949.07	568.6	-5.46667	-0.13833	55.8241	1.41262	10.192	0.25791	-248	67	-6.27562	1.69543	0	28	0.70854	48.3343	1.2231	8.8246	0.22331	0	248	0	6.27562	0.99535	0.5958	0.224904
Right-Cerebellum-Cortex	48133.4	7246.53	48115.4	7181.44	-17.9667	-0.03733	323.282	0.67176	59.023	0.12265	-968	1350	-2.01145	2.80523	0	139.767	0.29043	290.924	0.60453	53.1153	0.11037	0	1350	0	2.80523	0.99903	0.763	0.117477
Right-Cerebellum-White-Matter	16330.4	2549.3	16359.6	2500.94	29.2333	0.17885	109.857	0.67212	20.0571	0.12271	-235	502	-1.43775	3.07128	5	53.9	0.32976	99.7363	0.6102	18.2093	0.11141	0	502	0	3.07128	0.99902	0.15572	0.807649
Right-Cerebral-Cortex	260302	35292.6	260171	35293.6	-130.533	-0.05016	553.105	0.21254	100.983	0.0388	-2114	766	-0.81234	0.29435	0	329.4	0.12658	459.68	0.17664	83.9257	0.03225	0	2114	0	0.81234	0.99987	0.20634	0.685408
Right-Cerebral-White-Matter	216034	30635.5	215793	30436.3	-240.6	-0.11143	1080.35	0.50036	197.245	0.09135	-4339	2558	-2.0096	1.18474	-2.5	479.467	0.22206	994.602	0.46065	181.589	0.0841	0	4339	0	2.0096	0.99936	0.23237	0.633827
Right-Hippocampus	4059	476.19	4057.3	467.02	-1.7	-0.04189	32.6086	0.80353	5.95349	0.1467	-73	61	-1.79885	1.50315	0	23.1	0.56922	22.6782	0.55883	4.14045	0.10203	0	73	0	1.79885	0.99768	0.77725	0.109438
Right-Inf-Lat-Vent	339.133	261.458	340.767	269.39	1.63333	0.48046	18.4792	5.43586	3.37383	0.99245	-32	62	-9.41315	18.238	0	11.5	3.38285	14.4025	4.23664	2.62952	0.7735	0	62	0	18.238	0.99764	0.63194	0.199324
Right-Lateral-Ventricle	7814.93	4175.45	7813.47	4161.14	-1.46667	-0.01877	47.8314	0.61211	8.73278	0.11176	-161	97	-2.06035	1.24133	0	26.8	0.34297	39.3327	0.50335	7.18114	0.0919	0	161	0	2.06035	0.99994	0.86779	0.0615873
Right-Pallidum	1459.9	281.515	1565.93	185.729	106.033	7.00854	168.493	11.137	30.7625	2.03332	-3	655	-0.19829	43.2939	21	106.367	7.03057	168.276	11.1226	30.7228	2.0307	0	655	0	43.2939	0.67461	0.00175	2.75634
Right-Putamen	5696	703.878	5736.37	672.097	40.3667	0.70618	99.0898	1.7335	18.0912	0.31649	-74	444	-1.29457	7.76742	6	49.7667	0.87063	94.5639	1.65432	17.2649	0.30204	0	444	0	7.76742	0.98827	0.03356	1.47422
Right-Thalamus-Proper	7155.53	918.594	7114.6	914.214	-40.9333	-0.57369	119.152	1.66995	21.7541	0.30489	-561	145	-7.86258	2.03222	-5.5	61.5333	0.86241	109.607	1.53617	20.0114	0.28046	0	561	0	7.86258	0.99083	0.06996	1.15516
Right-VentralDC	3775.23	393.736	3783.53	417.928	8.3	0.21961	56.9017	1.50558	10.3888	0.27488	-89	163	-2.35488	4.31287	0	38.1667	1.00986	42.4517	1.12324	7.75058	0.20508	0	163	0	4.31287	0.9903	0.43082	0.365702
Right-choroid-plexus	1731.97	382.458	1731.5	374.886	-0.46667	-0.02695	82.4549	4.76141	15.0541	0.86931	-274	211	-15.8223	12.1843	0	46.1333	2.664	67.8038	3.91537	12.3792	0.71485	0	274	0	15.8223	0.97708	0.97548	0.0107792
Right-vessel	72.7333	47.1183	75.4	45.8134	2.66667	3.60036	9.86577	13.3201	1.80123	2.43191	-17	27	-22.9523	36.4537	0	6.53333	8.82088	7.78032	10.5045	1.42049	1.91785	0	27	0	36.4537	0.97658	0.14953	0.825264
ctx-lh-bankssts	2595.53	509.276	2561	458.958	-34.5333	-1.3394	197.14	7.64622	35.9926	1.396	-596	208	-23.1163	8.06744	0	118.067	4.5793	160.242	6.21509	29.256	1.13472	0	596	0	23.1163	0.91752	0.34526	0.46185
ctx-lh-caudalanteriorcingulate	2118.17	650.684	2105.57	658.963	-12.6	-0.59663	116.963	5.53838	21.3545	1.01117	-404	232	-19.13	10.9855	0	66.0667	3.12835	96.5883	4.5736	17.6345	0.83502	0	404	0	19.13	0.98439	0.55973	0.252017
ctx-lh-caudalmiddlefrontal	7515.5	1075.04	7348.63	1184.35	-166.867	-2.24523	535.852	7.20999	97.8327	1.31636	-1995	873	-26.8431	11.7464	0	293.467	3.94865	476.287	6.40854	86.9577	1.17003	0	1995	0	26.8431	0.88105	0.09877	1.00539
ctx-lh-cuneus	3173.43	412.527	3101.4	431.529	-72.0333	-2.29594	324.894	10.3555	59.3173	1.89064	-1417	329	-45.1645	10.4863	0	162.033	5.16455	289.42	9.22478	52.8406	1.68421	0	1417	0	45.1645	0.69984	0.2344	0.63004
ctx-lh-entorhinal	1854.8	428.638	1810.23	371.018	-44.5667	-2.43199	221.718	12.0991	40.4801	2.20899	-500	368	-27.2849	20.0817	0	161.367	8.80574	155.81	8.5025	28.4468	1.55234	0	500	0	27.2849	0.84604	0.27997	0.552887
ctx-lh-frontalpole	670.367	177.425	691.3	210.767	20.9333	3.07466	71.544	10.5083	13.0621	1.91854	-81	290	-11.8972	42.5949	0	45.0667	6.61934	58.9137	8.65317	10.7561	1.57985	0	290	0	42.5949	0.92916	0.11986	0.921325
ctx-lh-fusiform	9664.2	2022.35	9806.97	1925.71	142.767	1.46644	503.488	5.17163	91.9239	0.94421	-848	1491	-8.71032	15.3149	0	338.5	3.47694	395.034	4.05763	72.123	0.74082	0	1491	0	15.3149	0.96599	0.13125	0.881913
ctx-lh-inferiorparietal	13103.9	2461.55	12992	2472.64	-111.9	-0.85761	723.828	5.54745	132.152	1.01282	-3023	1048	-23.1684	8.03191	0	406.567	3.11594	604.883	4.63585	110.436	0.84639	0	3023	0	23.1684	0.95736	0.40407	0.393545
ctx-lh-inferiortemporal	9612.13	2131.45	9732.03	2316.49	119.9	1.23965	700.036	7.2377	127.808	1.32142	-1596	2597	-16.5011	26.8505	0	358.567	3.70723	609.851	6.30527	111.343	1.15118	0	2597	0	26.8505	0.95074	0.35593	0.448635
ctx-lh-insula	6574.87	811.098	6570.33	779.634	-4.53333	-0.06897	113.116	1.72102	20.652	0.31421	-251	256	-3.81888	3.89496	0	78.2667	1.1908	80.4954	1.22471	14.6964	0.2236	0	256	0	3.89496	0.99021	0.82779	0.0820817
ctx-lh-isthmuscingulate	2615.93	441.122	2667.9	462.117	51.9667	1.96701	115.371	4.36693	21.0637	0.79729	-135	305	-5.10993	11.5447	0	83.7667	3.17068	94.049	3.55988	17.1709	0.64994	0	305	0	11.5447	0.96196	0.01977	1.70405
ctx-lh-lateraloccipital	12687.6	2008.47	12728.3	2250.11	40.7	0.32027	1024.64	8.06295	187.072	1.47209	-2007	4373	-15.7933	34.4115	0	537.1	4.22649	867.853	6.82921	158.447	1.24684	0	4373	0	34.4115	0.88805	0.82929	0.0812912
ctx-lh-lateralorbitofrontal	8238.53	1167.48	8221.13	1190.49	-17.4	-0.21143	204.177	2.48093	37.2774	0.45295	-666	575	-8.09251	6.98678	0	123.667	1.50266	161.804	1.96607	29.5412	0.35895	0	666	0	8.09251	0.98539	0.64415	0.191011
ctx-lh-lingual	7070.8	1198.76	7075.93	1131.79	5.13333	0.07257	555.031	7.84677	101.334	1.43262	-1220	2303	-17.2478	32.5588	0	274.133	3.87557	479.943	6.78522	87.6253	1.23881	0	2303	0	32.5588	0.89022	0.95995	0.017754
ctx-lh-medialorbitofrontal	4631.97	851.919	4561.4	785.194	-70.5667	-1.53516	393.295	8.55607	71.8056	1.56212	-1530	571	-33.2849	12.422	0	235.367	5.12036	320.195	6.96578	58.4594	1.27177	0	1530	0	33.2849	0.88489	0.33386	0.476434
ctx-lh-middletemporal	10347.5	1753.13	10270.9	1704.31	-76.5667	-0.7427	318.589	3.09033	58.166	0.56421	-1047	448	-10.156	4.34563	0	221.233	2.14598	238.603	2.31446	43.5627	0.42256	0	1047	0	10.156	0.98261	0.19837	0.702528
ctx-lh-paracentral	4201.5	741.723	4179.4	789.545	-22.1	-0.52739	203.234	4.84992	37.1052	0.88547	-910	178	-21.716	4.24775	0	103.033	2.45877	175.577	4.18993	32.0558	0.76497	0	910	0	21.716	0.96555	0.55606	0.254879
ctx-lh-parahippocampal	2389.67	381.808	2500.17	463.239	110.5	4.51958	238.215	9.7433	43.492	1.77887	-270	713	-11.0433	29.1625	13	175.033	7.15907	194.126	7.93997	35.4423	1.44963	0	713	0	29.1625	0.81652	0.01667	1.77794
ctx-lh-parsopercularis	5312.73	709.754	5287.23	711.062	-25.5	-0.48113	214.204	4.0416	39.1082	0.73789	-429	548	-8.09437	10.3397	0	147.767	2.78806	154.817	2.92108	28.2656	0.53331	0	548	0	10.3397	0.95539	0.51951	0.284406
ctx-lh-parsorbitalis	2481.93	617.476	2502.93	583.457	21	0.84255	170.282	6.83196	31.0891	1.24734	-393	619	-15.7677	24.8352	0	95.3333	3.82491	141.599	5.68117	25.8524	1.03723	0	619	0	24.8352	0.96054	0.50472	0.296945
ctx-lh-parstriangularis	3889.2	780.805	3833.83	887.394	-55.3667	-1.43381	280.966	7.27606	51.2972	1.32842	-786	556	-20.3547	14.3985	0	176.767	4.57765	223.135	5.77843	40.7387	1.05499	0	786	0	20.3547	0.9432	0.28934	0.538599
ctx-lh-pericalcarine	2238.83	441.911	2194.07	433.418	-44.7667	-2.01975	295.077	13.3131	53.8735	2.43062	-962	894	-43.4027	40.3348	0	165.033	7.44584	246.918	11.1402	45.0809	2.03392	0	962	0	43.4027	0.77482	0.41279	0.384277
ctx-lh-postcentral	11098.3	1760.52	11173.5	1736.39	75.2	0.6753	185.95	1.66983	33.9497	0.30487	-326	680	-2.92748	6.10639	21	122.4	1.09915	157.89	1.41785	28.8266	0.25886	0	680	0	6.10639	0.99361	0.03477	1.45881
ctx-lh-posteriorcingulate	4034.17	737.936	4037.97	764.259	3.8	0.09415	114.159	2.82848	20.8426	0.51641	-190	372	-4.70755	9.21689	0	72.1333	1.78722	87.5481	2.16914	15.984	0.39603	0	372	0	9.21689	0.98882	0.8566	0.0672201
ctx-lh-precentral	14880.6	2079.8	14994	2096.08	113.433	0.7594	401.042	2.68484	73.22	0.49018	-254	1622	-1.70044	10.8587	0	215.767	1.44448	354.944	2.37623	64.8036	0.43384	0	1622	0	10.8587	0.9807	0.13218	0.878847
ctx-lh-precuneus	10771.1	1597.08	10716.4	1580.45	-54.7667	-0.50975	238.124	2.2164	43.4753	0.40466	-627	398	-5.83595	3.70448	0	160.833	1.49699	181.787	1.69203	33.1897	0.30892	0	627	0	5.83595	0.98855	0.21782	0.661913
ctx-lh-rostralanteriorcingulate	2446.13	595.657	2450.2	604.735	4.06667	0.16611	84.0997	3.43521	15.3544	0.62718	-169	300	-6.90312	12.2541	0	52.5333	2.14582	65.0765	2.65817	11.8813	0.48531	0	300	0	12.2541	0.99049	0.793	0.10073
ctx-lh-rostralmiddlefrontal	16585.4	3874.51	16725	3820.62	139.633	0.83838	481.46	2.89075	87.9022	0.52778	-701	1598	-4.20889	9.59459	0	314.433	1.8879	386.906	2.32303	70.639	0.42413	0	1598	0	9.59459	0.99178	0.12302	0.910038
ctx-lh-superiorfrontal	24582.9	2982.48	24562.8	2985.24	-20.0667	-0.08166	373.554	1.52019	68.2014	0.27755	-742	1198	-3.01959	4.8753	0	228.733	0.93084	292.979	1.19229	53.4903	0.21768	0	1198	0	4.8753	0.9924	0.77068	0.113125
ctx-lh-superiorparietal	15241.7	2320.33	15175.6	2314.65	-66.0333	-0.43418	197.174	1.29646	35.9989	0.2367	-551	227	-3.62294	1.49257	0	130.5	0.85806	160.533	1.05554	29.3092	0.19271	0	551	0	3.62294	0.9961	0.07689	1.11415
ctx-lh-superiortemporal	12542.1	2064.4	12350.6	1835.97	-191.433	-1.53807	682.49	5.48346	124.605	1.00114	-3255	864	-26.1522	6.94179	0	314.7	2.52845	633.445	5.0894	115.651	0.92919	0	3255	0	26.1522	0.93629	0.1353	0.868702
ctx-lh-supramarginal	11739.2	1898.81	11761.5	1743.22	22.3	0.18978	591.335	5.03247	107.963	0.9188	-921	2755	-7.83804	23.446	0	273.767	2.32985	522.167	4.44383	95.3343	0.81133	0	2755	0	23.446	0.94901	0.8378	0.0768571
ctx-lh-temporalpole	2045.77	354.784	2017.8	383.921	-27.9667	-1.37646	207.065	10.1913	37.8047	1.86067	-513	467	-25.2488	22.9847	0	137.433	6.76417	155.389	7.64793	28.3701	1.39631	0	513	0	25.2488	0.84528	0.46539	0.332183
ctx-lh-transversetemporal	1316.77	307.3	1319.83	293.109	3.06667	0.23262	52.6229	3.99172	9.60758	0.72879	-84	124	-6.37184	9.40605	0	36.5333	2.77125	37.3924	2.83641	6.82688	0.51785	0	124	0	9.40605	0.9851	0.75187	0.123856
ctx-rh-bankssts	2472.4	466.342	2517.03	445.09	44.6333	1.78911	192.849	7.73031	35.2093	1.41135	-224	938	-8.97898	37.5995	0	93.5667	3.75059	173.767	6.96541	31.7254	1.2717	0	938	0	37.5995	0.90878	0.215	0.667554
ctx-rh-caudalanteriorcingulate	2327.9	637.971	2306.5	620.877	-21.4	-0.92353	119.244	5.14603	21.7708	0.93953	-286	354	-12.3425	15.2771	0	77.0667	3.32585	92.4595	3.99014	16.8807	0.7285	0	354	0	15.2771	0.98208	0.33375	0.476573
ctx-rh-caudalmiddlefrontal	7245.9	1524.89	7232.13	1555.99	-13.7667	-0.19017	260.839	3.60323	47.6224	0.65786	-907	627	-12.5293	8.6614	0	156.7	2.16466	206.957	2.85891	37.785	0.52196	0	907	0	12.5293	0.9861	0.77458	0.110936
ctx-rh-cuneus	3403.8	560.135	3373.9	550.887	-29.9	-0.88231	104.589	3.08628	19.0953	0.56347	-308	167	-9.08863	4.92793	0	72.8333	2.1492	79.8508	2.35628	14.5787	0.4302	0	308	0	9.08863	0.98143	0.12824	0.891989
ctx-rh-entorhinal	1726.37	371.8	1792.23	430.968	65.8667	3.74391	228.116	12.9663	41.648	2.36731	-623	468	-35.4118	26.6015	39	170.667	9.70083	162.46	9.23436	29.661	1.68596	0	623	0	35.4118	0.83201	0.12461	0.904453
ctx-rh-frontalpole	867.433	153.069	874.633	195.995	7.2	0.8266	112.608	12.9281	20.5593	2.36033	-268	301	-30.768	34.5567	0	76.3333	8.76354	81.8928	9.4018	14.9515	1.71653	0	301	0	34.5567	0.80036	0.72871	0.137441
ctx-rh-fusiform	9351.43	1602.02	9319.77	1515.02	-31.6667	-0.3392	435.29	4.66269	79.4727	0.85129	-1495	1145	-16.014	12.2649	0	240.933	2.5808	361.198	3.86904	65.9455	0.70639	0	1495	0	16.014	0.9621	0.69321	0.159134
ctx-rh-inferiorparietal	15897.7	2642.05	15982.2	2657.88	84.5333	0.53032	377.24	2.36663	68.8742	0.43209	-720	1288	-4.51695	8.08032	0	256.2	1.60728	286.008	1.79428	52.2176	0.32759	0	1288	0	8.08032	0.9897	0.22956	0.639108
ctx-rh-inferiortemporal	9760.2	2839.88	9650.33	2855.49	-109.867	-1.13203	608.872	6.27362	111.164	1.1454	-2914	580	-30.0249	5.97614	0	297.267	3.06294	540.182	5.56587	98.6233	1.01618	0	2914	0	30.0249	0.97716	0.33117	0.479952
ctx-rh-insula	6356.23	834.05	6339.67	841.384	-16.5667	-0.26098	114.619	1.80561	20.9264	0.32966	-365	264	-5.74989	4.15882	0	69.3	1.09169	91.9419	1.44837	16.7862	0.26444	0	365	0	5.74989	0.99076	0.43499	0.361524
ctx-rh-isthmuscingulate	2532.3	478.044	2523.87	470.611	-8.43333	-0.33359	149.382	5.90892	27.2734	1.07882	-462	431	-18.2747	17.0485	0	80.3667	3.17896	125.328	4.95744	22.8817	0.9051	0	462	0	18.2747	0.95187	0.75937	0.119548
ctx-rh-lateraloccipital	12489.5	1967.03	12491	1835.51	1.5	0.01201	439.257	3.51679	80.1971	0.64208	-751	1708	-6.01267	13.6746	0	260.433	2.08509	350.407	2.80544	63.9753	0.5122	0	1708	0	13.6746	0.97422	0.98521	0.00647533
ctx-rh-lateralorbitofrontal	7741.27	1128.64	7752.4	1064.44	11.1333	0.14371	240.408	3.10331	43.8923	0.56658	-457	761	-5.89918	9.82337	0	156.733	2.02319	180.31	2.32753	32.92	0.42495	0	761	0	9.82337	0.97673	0.80155	0.0960659
ctx-rh-lingual	6888.63	977.058	6839.83	963.103	-48.8	-0.71093	230.233	3.3541	42.0346	0.61237	-542	572	-7.896	8.33305	-29	148.667	2.16582	180.574	2.63065	32.9681	0.48029	0	572	0	8.33305	0.97152	0.25513	0.593238
ctx-rh-medialorbitofrontal	4943.3	816.182	4927.83	809.656	-15.4667	-0.31337	217.051	4.39768	39.6278	0.8029	-470	786	-9.52272	15.9252	0	138.333	2.80279	166.019	3.36374	30.3108	0.61413	0	786	0	15.9252	0.96535	0.69917	0.155417
ctx-rh-middletemporal	11560.7	1681.41	11443.3	1648.58	-117.4	-1.02069	398.439	3.46408	72.7447	0.63245	-1765	339	-15.3452	2.94731	0	222.467	1.93416	349.018	3.03441	63.7217	0.55401	0	1765	0	15.3452	0.96986	0.11739	0.93038
ctx-rh-paracentral	4739.13	805.848	4716.6	765.556	-22.5333	-0.47661	140.435	2.97038	25.6399	0.54231	-526	162	-11.1255	3.42649	0	90.3333	1.91066	108.655	2.29818	19.8376	0.41959	0	526	0	11.1255	0.98416	0.38671	0.41261
ctx-rh-parahippocampal	2268.37	350.281	2290.43	380.646	22.0667	0.96809	164.278	7.20707	29.9929	1.31582	-351	484	-15.3988	21.2337	0	103.667	4.54798	127.959	5.61373	23.3621	1.02492	0	484	0	21.2337	0.90061	0.4678	0.329934
ctx-rh-parsopercularis	4445.47	923.927	4445.93	983.543	0.46667	0.0105	126.033	2.83495	23.0104	0.51759	-255	333	-5.73588	7.49038	0	83.2	1.87147	93.4007	2.10092	17.0526	0.38357	0	333	0	7.49038	0.99157	0.98396	0.00702254
ctx-rh-parsorbitalis	2824.4	438.964	2839.8	417.619	15.4	0.54377	138.631	4.89498	25.3104	0.8937	-278	309	-9.81604	10.9106	0	93.8667	3.31438	101.73	3.59204	18.5733	0.65581	0	309	0	10.9106	0.94872	0.54763	0.261515
ctx-rh-parstriangularis	4482.7	985.365	4463.2	951.111	-19.5	-0.43595	158.511	3.54376	28.94	0.647	-315	321	-7.04233	7.17647	0	116.633	2.60753	106.989	2.3919	19.5334	0.4367	0	321	0	7.17647	0.98685	0.50577	0.29605
ctx-rh-pericalcarine	2645.67	548.433	2692.6	557.207	46.9333	1.75837	152.579	5.71641	27.8569	1.04367	-290	470	-10.865	17.6087	15	107.933	4.04376	116.222	4.35431	21.2192	0.79499	0	470	0	17.6087	0.95963	0.10276	0.988172
ctx-rh-postcentral	10361.7	1576.37	10350.7	1529.43	-11	-0.10622	149.195	1.44064	27.2392	0.26302	-477	250	-4.60594	2.41401	0	105.333	1.0171	104.435	1.00843	19.0672	0.18411	0	477	0	4.60594	0.99551	0.6893	0.161592
ctx-rh-posteriorcingulate	3830.3	660.487	3825.97	675.757	-4.33333	-0.1132	72.7776	1.90112	13.2873	0.3471	-106	233	-2.76897	6.08652	-1.5	48.3333	1.26258	53.8455	1.40657	9.83079	0.2568	0	233	0	6.08652	0.99424	0.74667	0.12687
ctx-rh-precentral	14519.1	1898.91	14514.1	1887.75	-4.96667	-0.03421	268.72	1.85112	49.0614	0.33797	-1056	778	-7.27442	5.35938	0	139.833	0.96326	228.054	1.57098	41.6367	0.28682	0	1056	0	7.27442	0.99026	0.92006	0.0361811
ctx-rh-precuneus	11259.8	1826.67	11288.3	1798.66	28.5333	0.25309	233.193	2.0684	42.575	0.37764	-701	554	-6.21781	4.91393	0	153.333	1.36005	175.782	1.55917	32.0933	0.28466	0	701	0	6.21781	0.99188	0.50804	0.294104
ctx-rh-rostralanteriorcingulate	1928.43	417.12	1934.03	431.141	5.6	0.28997	88.1099	4.56236	16.0866	0.83297	-208	198	-10.7703	10.2525	0	58.4	3.02397	65.3271	3.38266	11.927	0.61759	0	208	0	10.7703	0.97905	0.73027	0.136516
ctx-rh-rostralmiddlefrontal	17133.3	3376.78	17054.2	3349.3	-79.0667	-0.46255	313.021	1.8312	57.1495	0.33433	-1022	556	-5.97879	3.25265	0	212.867	1.24529	239.946	1.40371	43.808	0.25628	0	1022	0	5.97879	0.99554	0.17707	0.751859
ctx-rh-superiorfrontal	24388.9	3972.21	24411.8	3909.14	22.9333	0.09399	272.493	1.11676	49.7502	0.20389	-711	537	-2.91389	2.20079	0	184.667	0.75682	198.793	0.81472	36.2946	0.14875	0	711	0	2.91389	0.99767	0.64826	0.188254
ctx-rh-superiorparietal	15393.4	2444.04	15428	2540.56	34.6333	0.22474	206.869	1.34237	37.7689	0.24508	-532	562	-3.45215	3.64682	0	134.7	0.87407	158.952	1.03144	29.0206	0.18831	0	562	0	3.64682	0.99657	0.36672	0.435671
ctx-rh-superiortemporal	11757.6	1723.59	11849.7	1791.62	92.1333	0.78055	252.721	2.14104	46.1403	0.3909	-221	958	-1.8723	8.11615	0	169.667	1.43741	207.05	1.75412	37.802	0.32026	0	958	0	8.11615	0.98864	0.05531	1.25721
ctx-rh-supramarginal	11110.7	1734.53	11082.1	1696.48	-28.6	-0.25774	295.779	2.66555	54.0016	0.48666	-786	720	-7.0834	6.48861	0	198.933	1.79278	217.698	1.96188	39.746	0.35819	0	786	0	7.0834	0.98549	0.60041	0.221551
ctx-rh-temporalpole	1955.23	429.603	1903.27	475.447	-51.9667	-2.69362	238.663	12.3708	43.5738	2.25859	-589	712	-30.53	36.9055	0	151.167	7.83551	190.038	9.85037	34.6961	1.79842	0	712	0	36.9055	0.85946	0.24269	0.614952
ctx-rh-transversetemporal	970.5	225.172	961.9	219.854	-8.6	-0.89008	67.6806	7.00482	12.3567	1.2789	-218	156	-22.5626	16.1457	0	42.4	4.38833	52.8907	5.47409	9.65647	0.99943	0	218	0	22.5626	0.95453	0.49198	0.308049
wm-lh-bankssts	2719.33	556.436	2709.33	528.117	-10	-0.36841	128.736	4.74283	23.5039	0.86592	-297	377	-10.9419	13.8892	0	80.2667	2.95714	100.058	3.68628	18.268	0.67302	0	377	0	13.8892	0.9726	0.67364	0.171572
wm-lh-caudalanteriorcingulate	2554.6	477.281	2564.5	494.904	9.9	0.38679	169.774	6.63295	30.9963	1.21101	-240	613	-9.37665	23.9495	0	105.767	4.13224	131.728	5.14652	24.0501	0.93962	0	613	0	23.9495	0.9408	0.75172	0.123943
wm-lh-caudalmiddlefrontal	6667.2	879.853	6580.73	869.134	-86.4667	-1.30536	214.487	3.23805	39.1599	0.59118	-589	328	-8.89195	4.95172	-58.5	153.067	2.3108	171.761	2.59302	31.3591	0.47342	0	589	0	8.89195	0.9661	0.0353	1.45218
wm-lh-cuneus	2204.1	300.657	2152.8	267.911	-51.3	-2.35489	205.475	9.43216	37.5144	1.72207	-729	427	-33.4642	19.6011	0	121.167	5.56206	172.496	7.91828	31.4933	1.44567	0	729	0	33.4642	0.73312	0.18198	0.739973
wm-lh-entorhinal	800.8	224.74	796.867	222.462	-3.93333	-0.49238	90.1504	11.2853	16.4591	2.0604	-228	216	-28.5416	27.0394	0	61.9333	7.75297	64.615	8.08867	11.797	1.47678	0	228	0	28.5416	0.92118	0.81281	0.0900119
wm-lh-frontalpole	168.733	46.4401	171.067	53.7664	2.33333	1.37336	22.9937	13.5337	4.19807	2.4709	-55	68	-32.372	40.0235	1	15.6	9.18187	16.8105	9.89435	3.06916	1.80645	0	68	0	40.0235	0.89754	0.5826	0.234628
wm-lh-fusiform	6213.37	1111.06	6287.73	1092.83	74.3667	1.18976	232.813	3.72469	42.5057	0.68003	-379	668	-6.06347	10.6871	0	168.9	2.70216	174.391	2.79001	31.8393	0.50938	0	668	0	10.6871	0.97617	0.09077	1.04206
wm-lh-inferiorparietal	9178.57	1389.27	9075.6	1384.41	-102.967	-1.12814	400.526	4.38832	73.1256	0.80119	-1492	901	-16.3469	9.87172	0	233.233	2.5554	339.286	3.71735	61.9449	0.67869	0	1492	0	16.3469	0.95696	0.16974	0.770221
wm-lh-inferiortemporal	5531.23	832.851	5665.67	1037.87	134.433	2.40126	506.612	9.04914	92.4942	1.65214	-522	2544	-9.32401	45.4412	0	231.3	4.1315	469.049	8.37819	85.6362	1.52964	0	2544	0	45.4412	0.85009	0.15684	0.804535
wm-lh-insula	8834.3	1076.37	8778.87	1030.31	-55.4333	-0.62945	191.073	2.16966	34.885	0.39612	-425	364	-4.82594	4.13327	0	139.9	1.58858	139.43	1.58325	25.4563	0.28906	0	425	0	4.82594	0.98273	0.1229	0.910459
wm-lh-isthmuscingulate	3061.37	449.647	3087.53	473.493	26.1667	0.8511	125.889	4.0947	22.9842	0.74759	-262	319	-8.52185	10.3758	0	85.1	2.76797	95.2088	3.09677	17.3827	0.56539	0	319	0	10.3758	0.96247	0.26424	0.577994
wm-lh-lateraloccipital	8545.93	1548.4	8606.57	1654.13	60.6333	0.70699	624.57	7.28255	114.03	1.32961	-734	2979	-8.55852	34.7355	0	308.967	3.60258	543.267	6.33455	99.1865	1.15653	0	2979	0	34.7355	0.92576	0.59896	0.222598
wm-lh-lateralorbitofrontal	6677.63	759.873	6678.7	765.241	1.06667	0.01597	165.193	2.47362	30.1599	0.45162	-313	367	-4.68692	5.49552	0	112.267	1.6811	119.379	1.7876	21.7955	0.32637	0	367	0	5.49552	0.97731	0.97203	0.0123209
wm-lh-lingual	5323.43	796.898	5301.5	732.069	-21.9333	-0.41287	397.944	7.49076	72.6543	1.36762	-1147	1479	-21.5907	27.8402	0	215.467	4.05587	332.912	6.26662	60.7812	1.14412	0	1479	0	27.8402	0.86859	0.76489	0.1164
wm-lh-medialorbitofrontal	3006.73	511.307	2983.33	512.19	-23.4	-0.78129	149.202	4.98164	27.2404	0.90952	-329	380	-10.9848	12.6877	0	98	3.27208	113.545	3.79111	20.7304	0.69216	0	380	0	12.6877	0.95786	0.39738	0.400797
wm-lh-middletemporal	4944.27	1034.87	4841.17	885.977	-103.1	-2.10721	291.671	5.96133	53.2516	1.08838	-1186	444	-24.2401	9.07471	0	182.5	3.73003	248.22	5.07326	45.3186	0.92625	0	1186	0	24.2401	0.95007	0.06266	1.20303
wm-lh-paracentral	4143.3	696.746	4105.17	724.861	-38.1333	-0.92462	176.657	4.28339	32.253	0.78204	-693	230	-16.8031	5.57679	0	116.867	2.83366	136.32	3.30535	24.8886	0.60347	0	693	0	16.8031	0.96873	0.24668	0.60786
wm-lh-parahippocampal	1707.63	336.789	1733	345.71	25.3667	1.47453	104.621	6.08151	19.1012	1.11033	-167	323	-9.70752	18.7756	8.5	73.8333	4.29185	77.2783	4.4921	14.109	0.82014	0	323	0	18.7756	0.95184	0.19453	0.711014
wm-lh-parsopercularis	3712.27	604.998	3697.77	571.347	-14.5	-0.39136	145.065	3.91536	26.4851	0.71484	-362	385	-9.77054	10.3913	0	93.2333	2.51641	110.766	2.98962	20.223	0.54583	0	385	0	10.3913	0.97031	0.58824	0.230445
wm-lh-parsorbitalis	975.633	271.207	982.833	257.048	7.2	0.73527	102.023	10.4187	18.6269	1.90219	-201	402	-20.5263	41.0525	0	53.6667	5.48048	86.5043	8.83388	15.7934	1.61284	0	402	0	41.0525	0.92749	0.70192	0.153714
wm-lh-parstriangularis	2986.77	581.369	2928.83	574.488	-57.9333	-1.95866	257.299	8.69901	46.9762	1.58821	-699	528	-23.6324	17.8511	0	155	5.24038	211.711	7.15772	38.6529	1.30681	0	699	0	23.6324	0.89926	0.22739	0.643234
wm-lh-pericalcarine	2947.9	540.169	2912.7	530.331	-35.2	-1.20124	247.412	8.44324	45.1711	1.54152	-803	672	-27.4033	22.9328	0	155	5.28956	194.013	6.62093	35.4218	1.20881	0	803	0	27.4033	0.8945	0.44214	0.354441
wm-lh-postcentral	7116.57	1075.1	7172.47	1020.05	55.9	0.78242	238.32	3.33571	43.5111	0.60901	-456	783	-6.38252	10.9595	0	167.967	2.35099	175.623	2.45815	32.0642	0.44879	0	783	0	10.9595	0.97359	0.20905	0.67974
wm-lh-posteriorcingulate	4538.4	727.435	4550.23	675.768	11.8333	0.2604	169.057	3.72018	30.8654	0.67921	-307	388	-6.75569	8.53814	0	122.3	2.69127	115.117	2.53322	21.0175	0.4625	0	388	0	8.53814	0.97182	0.70423	0.152285
wm-lh-precentral	13214.9	1837.25	13334.7	1919.9	119.867	0.90296	411.74	3.10167	75.1731	0.56628	-470	1795	-3.54054	13.5219	20	211.6	1.594	371.584	2.79917	67.8416	0.51106	0	1795	0	13.5219	0.97477	0.12166	0.914863
wm-lh-precuneus	9345.83	1302.83	9307.5	1319.09	-38.3333	-0.41101	209.231	2.24336	38.2002	0.40958	-565	434	-6.0579	4.65332	0	145.067	1.5554	153.388	1.64461	28.0046	0.30026	0	565	0	6.0579	0.98726	0.32393	0.489554
wm-lh-rostralanteriorcingulate	2088.43	414.748	2125.67	410.399	37.2333	1.76708	86.3819	4.09966	15.7711	0.74849	-215	176	-10.2038	8.35291	4.5	65.9667	3.13076	66.2896	3.14609	12.1028	0.57439	0	215	0	10.2038	0.97478	0.02517	1.59914
wm-lh-rostralmiddlefrontal	11963.3	2685.13	12054.8	2659.56	91.4667	0.76165	319.403	2.65969	58.3148	0.48559	-521	1000	-4.3384	8.32706	0	212.933	1.77311	252.525	2.10279	46.1046	0.38392	0	1000	0	8.32706	0.99251	0.12761	0.894104
wm-lh-superiorfrontal	18078.1	2666.12	18101.2	2721.23	23.0667	0.12751	323.988	1.79101	59.1519	0.32699	-848	879	-4.68776	4.85913	0	194	1.07244	258.041	1.42646	47.1116	0.26043	0	879	0	4.85913	0.99297	0.69942	0.155265
wm-lh-superiorparietal	11563.5	1553.99	11556.9	1636.51	-6.63333	-0.05738	249.31	2.15662	45.5177	0.39374	-694	605	-6.00335	5.23347	13	155.5	1.34513	192.84	1.66813	35.2075	0.30456	0	694	0	6.00335	0.98819	0.88514	0.0529883
wm-lh-superiortemporal	7417.1	1464.96	7347	1279.06	-70.1	-0.9496	392.035	5.31065	71.5755	0.96959	-1690	352	-22.8934	4.76832	0	203.233	2.75307	340.656	4.61466	62.1951	0.84252	0	1690	0	22.8934	0.95942	0.33549	0.474319
wm-lh-supramarginal	8297.4	1323.68	8315.77	1209.32	18.3667	0.22111	323.429	3.89364	59.0497	0.71088	-574	1225	-6.91018	14.7473	0	175.167	2.10877	270.58	3.25742	49.401	0.59472	0	1225	0	14.7473	0.96842	0.758	0.120334
wm-lh-temporalpole	538.533	143.606	528.767	126.453	-9.76667	-1.83016	44.905	8.4147	8.1985	1.53631	-155	72	-29.0452	13.492	0	29.7667	5.57794	34.6198	6.48736	6.32068	1.18442	0	155	0	29.0452	0.94418	0.2432	0.614027
wm-lh-transversetemporal	732.867	175.593	733.333	178.064	0.46667	0.06366	65.2722	8.90359	11.917	1.62557	-165	166	-22.5072	22.6436	0	42.2667	5.76547	49.1184	6.70009	8.96775	1.22326	0	166	0	22.6436	0.93407	0.96903	0.0136629
wm-rh-bankssts	2808.17	477.981	2819.73	476.803	11.5667	0.41105	157.407	5.59381	28.7384	1.02128	-190	725	-6.75207	25.7645	0	79.1667	2.81336	135.764	4.82468	24.787	0.88086	0	725	0	25.7645	0.94712	0.69028	0.160976
wm-rh-caudalanteriorcingulate	2620.93	582.058	2592.27	548.686	-28.6667	-1.09977	124.172	4.76374	22.6705	0.86974	-331	234	-12.6985	8.97721	0	88.5333	3.39651	90.3341	3.46559	16.4927	0.63273	0	331	0	12.6985	0.97543	0.21612	0.6653
wm-rh-caudalmiddlefrontal	5922.3	1128.66	5969.77	1159.22	47.4667	0.79829	214.477	3.60706	39.1579	0.65856	-543	538	-9.13214	9.04805	13.5	142.133	2.39039	165.628	2.78552	30.2393	0.50856	0	543	0	9.13214	0.98215	0.23523	0.628515
wm-rh-cuneus	2199.27	361.435	2176.5	323.284	-22.7667	-1.04058	100.065	4.57362	18.2694	0.83502	-204	326	-9.32408	14.9002	-3	65.1667	2.97853	78.4611	3.58616	14.325	0.65474	0	326	0	14.9002	0.95665	0.22268	0.652328
wm-rh-entorhinal	660.1	173.725	661.667	168.975	1.56667	0.23706	102.522	15.5129	18.7179	2.83226	-280	210	-42.3675	31.7756	4	62.3	9.42678	80.6115	12.1975	14.7176	2.22696	0	280	0	42.3675	0.82645	0.93387	0.0297144
wm-rh-frontalpole	227.3	47.6432	224.933	67.8345	-2.36667	-1.04666	38.0594	16.8317	6.94866	3.07304	-88	93	-38.918	41.1292	0	24.7667	10.953	28.6317	12.6623	5.2274	2.31182	0	93	0	41.1292	0.79477	0.73586	0.133202
wm-rh-fusiform	6026	987.715	6023.73	980.296	-2.26667	-0.03762	196.11	3.25501	35.8046	0.59428	-416	454	-6.90472	7.53544	0	130	2.15772	144.85	2.40421	26.4459	0.43895	0	454	0	7.53544	0.98079	0.94996	0.0222967
wm-rh-inferiorparietal	10851.1	1521.43	10945.6	1520.99	94.5	0.8671	271.348	2.4898	49.5411	0.45457	-618	666	-5.67057	6.111	0	200.3	1.83789	203.382	1.86616	37.1323	0.34071	0	666	0	6.111	0.9827	0.0664	1.17782
wm-rh-inferiortemporal	5332.5	1191.5	5290.57	1192.06	-41.9333	-0.78948	267.305	5.03255	48.8031	0.91881	-1151	374	-21.6698	7.04128	0	148.267	2.79141	224.789	4.2321	41.0407	0.77267	0	1151	0	21.6698	0.97506	0.39726	0.400928
wm-rh-insula	8451.87	1053.43	8422.97	1030.42	-28.9	-0.34252	232.741	2.75844	42.4926	0.50362	-676	628	-8.01193	7.44304	-7.5	155.433	1.84219	173.32	2.05419	31.6438	0.37504	0	676	0	8.01193	0.9755	0.50182	0.29945
wm-rh-isthmuscingulate	2954.5	427.442	2961.83	429.39	7.33333	0.2479	135.294	4.57359	24.7013	0.83502	-171	386	-5.78061	13.0486	0	88	2.97482	101.731	3.43898	18.5734	0.62787	0	386	0	13.0486	0.95161	0.76867	0.114259
wm-rh-lateraloccipital	8460.8	1383.14	8506	1269.48	45.2	0.53281	369.493	4.35548	67.4598	0.7952	-530	1424	-6.2475	16.7857	0	226.933	2.67503	292.171	3.44403	53.3428	0.62879	0	1424	0	16.7857	0.96196	0.50814	0.294017
wm-rh-lateralorbitofrontal	6448.87	932.219	6444.27	899.307	-4.6	-0.07136	206.541	3.20388	37.709	0.58495	-383	588	-5.94115	9.12113	0	135.533	2.10241	153.877	2.38696	28.094	0.4358	0	588	0	9.12113	0.9754	0.90375	0.0439506
wm-rh-lingual	5282.9	815.217	5260.93	821.814	-21.9667	-0.41667	162.666	3.08552	29.6986	0.56334	-367	426	-6.96142	8.08055	0	109.7	2.08084	120.459	2.28492	21.9927	0.41717	0	426	0	8.08055	0.98055	0.46546	0.332122
wm-rh-medialorbitofrontal	3191.37	532.12	3196.77	529.675	5.4	0.16906	100.359	3.14204	18.3229	0.57366	-190	239	-5.94853	7.48262	0	69.1333	2.16443	71.8181	2.24849	13.1121	0.41052	0	239	0	7.48262	0.98267	0.77031	0.113333
wm-rh-middletemporal	5650.63	891.158	5593.2	938.382	-57.4333	-1.0216	212.234	3.77511	38.7484	0.68924	-977	193	-17.3784	3.43299	0	118.967	2.11612	183.887	3.27089	33.573	0.59718	0	977	0	17.3784	0.97205	0.14907	0.82661
wm-rh-paracentral	5130.6	850.801	5160.27	842.184	29.6667	0.57656	147.477	2.86618	26.9255	0.52329	-485	274	-9.42583	5.32511	8	98.2	1.90849	112.624	2.18882	20.5623	0.39962	0	485	0	9.42583	0.98472	0.27961	0.553452
wm-rh-parahippocampal	1773.23	377.375	1790.8	330.945	17.5667	0.98577	114.781	6.44107	20.956	1.17597	-206	357	-11.5599	20.0335	0	74.0333	4.15447	88.4532	4.96366	16.1493	0.90624	0	357	0	20.0335	0.94821	0.40874	0.388555
wm-rh-parsopercularis	3385.9	728.363	3387.7	762.593	1.8	0.05315	153.797	4.54108	28.0794	0.82908	-389	279	-11.4858	8.23786	0	109.667	3.23806	105.903	3.12694	19.3352	0.5709	0	389	0	11.4858	0.97943	0.94933	0.0225833
wm-rh-parsorbitalis	1150.37	243.702	1181	278.149	30.6333	2.62793	108.066	9.27063	19.7301	1.69258	-193	343	-16.5568	29.4248	2.5	73.4333	6.2996	84.0873	7.21356	15.3522	1.31701	0	343	0	29.4248	0.91077	0.13136	0.881535
wm-rh-parstriangularis	3161.3	737.958	3128.77	682.861	-32.5333	-1.03444	167.677	5.33149	30.6135	0.97339	-521	501	-16.5658	15.9299	0	108.267	3.44246	130.708	4.15603	23.864	0.75878	0	521	0	16.5658	0.97207	0.29668	0.527707
wm-rh-pericalcarine	3274.73	700.603	3332.87	743.258	58.1333	1.75959	195.877	5.92883	35.762	1.08245	-327	777	-9.89769	23.5184	0	125.267	3.79159	160.096	4.84582	29.2294	0.88472	0	777	0	23.5184	0.96125	0.11486	0.939822
wm-rh-postcentral	7006.13	1107.3	7032.43	1098.64	26.3	0.37468	144.111	2.05307	26.3109	0.37484	-393	355	-5.59886	5.0575	0	98.3667	1.40138	107.116	1.52602	19.5566	0.27861	0	393	0	5.59886	0.99146	0.32578	0.487074
wm-rh-posteriorcingulate	4205.43	645.358	4179.9	633.296	-25.5333	-0.609	129.114	3.07951	23.5728	0.56224	-350	228	-8.34791	5.43807	0	92.3333	2.20226	92.3327	2.20224	16.8576	0.40207	0	350	0	8.34791	0.97949	0.28766	0.541122
wm-rh-precentral	13387.7	1883.52	13382.3	1866.25	-5.4	-0.04034	180.606	1.34931	32.9739	0.24635	-584	299	-4.36308	2.23384	0	115.133	0.86016	137.607	1.02807	25.1235	0.1877	0	584	0	4.36308	0.99551	0.87105	0.0599544
wm-rh-precuneus	9872.7	1395.67	9933.27	1427.12	60.5667	0.6116	282.399	2.85165	51.5587	0.52064	-559	1060	-5.64476	10.7038	0	166.1	1.67727	234.528	2.36825	42.8187	0.43238	0	1060	0	10.7038	0.97973	0.24967	0.60264
wm-rh-rostralanteriorcingulate	1547.3	244.093	1536.63	255.164	-10.6667	-0.69176	84.9659	5.51023	15.5126	1.00603	-287	170	-18.6126	11.0249	0	51.4667	3.33773	67.7993	4.39693	12.3784	0.80277	0	287	0	18.6126	0.94309	0.49716	0.303507
wm-rh-rostralmiddlefrontal	12344.3	2790.23	12297	2798.26	-47.3333	-0.38418	189.951	1.54172	34.6801	0.28148	-689	317	-5.59223	2.57291	0	120.467	0.97776	152.926	1.24121	27.9203	0.22661	0	689	0	5.59223	0.99762	0.18279	0.738036
wm-rh-superiorfrontal	18196.3	2612.74	18188.5	2620.91	-7.76667	-0.04269	300.056	1.64935	54.7824	0.30113	-580	1130	-3.18815	6.21139	0	186.767	1.02662	232.403	1.27747	42.4308	0.23323	0	1130	0	6.21139	0.99364	0.88824	0.0514682
wm-rh-superiorparietal	11385	1834.89	11391.8	1776.55	6.73333	0.05912	212.838	1.86891	38.8588	0.34121	-612	415	-5.37389	3.64406	0	139.467	1.22464	158.825	1.39462	28.9974	0.25462	0	612	0	5.37389	0.99328	0.86364	0.0636676
wm-rh-superiortemporal	6365.47	979.835	6426.6	980.557	61.1333	0.9558	198.718	3.10689	36.2807	0.56724	-410	855	-6.41022	13.3677	5	110.2	1.72294	175.477	2.74352	32.0375	0.5009	0	855	0	13.3677	0.9782	0.10272	0.988346
wm-rh-supramarginal	8549.9	1311.69	8509.23	1355.16	-40.6667	-0.47677	219.7	2.57575	40.1116	0.47027	-514	550	-6.0261	6.44816	0	157.333	1.84456	156.115	1.83028	28.5025	0.33416	0	550	0	6.44816	0.98642	0.31904	0.496147
wm-rh-temporalpole	581.067	166.947	585.533	192.14	4.46667	0.76576	122.048	20.9237	22.2828	3.82013	-341	422	-58.4605	72.347	0	68.0667	11.6692	100.616	17.2494	18.3698	3.14929	0	422	0	72.347	0.77662	0.84253	0.0744164
wm-rh-transversetemporal	517.867	142.884	506.8	136.513	-11.0667	-2.16005	50.0689	9.77271	9.14128	1.78425	-150	83	-29.2778	16.2004	0	34.3333	6.70137	37.6053	7.34001	6.86576	1.3401	0	150	0	29.2778	0.93484	0.23581	0.62743
Brain Mask Volume	1.56516e+06	148331	1.56516e+06	148331	0	0	0	0	0	0	0	0	0	0	0	0	0	0	0	0	0	0	0	0	0	1	1	0
Intracranial Volume	1.44872e+06	160436	1.44872e+06	160436	0	0	0	0	0	0	0	0	0	0	0	0	0	0	0	0	0	0	0	0	0	1	1	0
Brain Segmentation Volume	1.1715e+06	139432	1.17148e+06	138784	-25.2667	-0.00216	2507.94	0.21408	457.884	0.03909	-7868	6850	-0.67162	0.58472	0	1349.87	0.11523	2098.91	0.17917	383.207	0.03271	0	7868	0	0.67162	0.99984	0.95637	0.0193739
Brain Segmentation Volume Without Ventricles	1.15892e+06	140387	1.15886e+06	139889	-60.0667	-0.00518	2210.16	0.19071	403.518	0.03482	-6819	5486	-0.58841	0.47338	0	1230.87	0.10621	1822.43	0.15726	332.729	0.02871	0	6819	0	0.58841	0.99988	0.8827	0.0541869
Ventricles	17375.9	10159.3	17375.9	10143	0.06667	0.00038	89.7806	0.5167	16.3916	0.09434	-377	206	-2.16967	1.18555	0	46.6	0.26819	76.2503	0.43883	13.9213	0.08012	0	377	0	2.16967	0.99996	0.99678	0.00139843
Left Medial-inferior Temporal Gyrus	30435.1	4811.64	30509.8	5115.45	74.6667	0.24503	1102.32	3.61742	201.255	0.66045	-3110	3945	-10.2059	12.9461	0	606.867	1.99152	916.451	3.00747	167.32	0.54909	0	3945	0	12.9461	0.97606	0.71333	0.146709
Right Medial-inferior Temporal Gyrus	32304	5954.75	31977.4	5924.31	-326.633	-1.01626	1158.07	3.60311	211.433	0.65784	-4560	1118	-14.1876	3.47845	0	585.367	1.82126	1047.39	3.25875	191.226	0.59496	0	4560	0	14.1876	0.98012	0.13323	0.875412
Left Superior Temporal Gyrus	19959.2	3366.33	19697.6	2893.19	-261.533	-1.31898	1054.41	5.31766	192.508	0.97087	-4945	1084	-24.939	5.46691	0	475.867	2.39992	973.795	4.91111	177.79	0.89664	0	4945	0	24.939	0.94203	0.18476	0.733393
Right Superior Temporal Gyrus	18123	2510.91	18276.3	2580.15	153.267	0.84214	390.483	2.14555	71.2922	0.39172	-531	1127	-2.91764	6.19242	0	270.067	1.48391	318.319	1.74904	58.1168	0.31933	0	1127	0	6.19242	0.98683	0.04004	1.39749
Left Temporal Lobe	83321.6	11275.8	83424.9	11317.6	103.333	0.12394	1243.47	1.49144	227.025	0.2723	-2224	3360	-2.66752	4.03007	0	897.933	1.077	850.391	1.01998	155.259	0.18622	0	3360	0	4.03007	0.9941	0.65238	0.1855
Right Temporal Lobe	82101.1	11689.7	81935.7	11775.9	-165.433	-0.2017	1417	1.72766	258.708	0.31543	-4415	2083	-5.38294	2.53967	0	874.033	1.06565	1116.21	1.36093	203.791	0.24847	0	4415	0	5.38294	0.99285	0.52754	0.277744
Determinant Talairach transform matrix	1.3607	0.150548	1.3607	0.150548	0	0	0	0	0	0	0	0	0	0	0	0	0	0	0	0	0	0	0	0	0	1	1	0
v4.3.1 vs. v5.0.0
Struct	Mean1	sd1	Mean2	sd2	Mean diff	Mean diff %	sd Diff	sd Diff %	se Diff	se Diff %	min Diff	max Diff	min Diff %	max Diff %	median	Mean AbsDiff	Mean AbsDiff %	sd AbsDiff	sd AbsDiff %	se AbsDiff	se AbsDiff %	min AbsDiff	max AbsDiff	min AbsDiff %	max AbsDiff %	ICC(1,1)	p	-log10(p)
3rd-Ventricle	1020.1	436.252	1032.37	435.075	12.2667	1.19531	67.2745	6.55548	12.2826	1.19686	-151	180	-14.714	17.5399	17	51.1333	4.98262	44.4605	4.3324	8.11735	0.79098	3	180	0.29233	17.5399	0.98808	0.3262	0.486518
4th-Ventricle	1982.87	738.189	2068.5	738.623	85.6333	4.22738	102.453	5.05769	18.7052	0.9234	-85	350	-4.19611	17.2781	79.5	104.5	5.15875	82.3754	4.06655	15.0396	0.74245	2	350	0.09873	17.2781	0.98402	8e-05	4.08705
5th-Ventricle	5.8	8.63593	3.8	5.75596	-2	-41.6667	4.89898	102.062	0.89443	18.6339	-19	6	-395.833	125	-1	3.2	66.6667	4.18865	87.2636	0.76474	15.9321	0	19	0	395.833	0.75117	0.03321	1.47878
Brain-Stem	18237.7	2204.34	18940.2	2415.91	702.5	3.77913	590.284	3.17545	107.771	0.57976	-610	2348	-3.28152	12.6312	678	788.9	4.24392	463.826	2.49517	84.6826	0.45555	103	2348	0.55409	12.6312	0.92408	0	6.37962
CC_Anterior	953.867	174.828	916.467	173.384	-37.4	-3.99929	53.3961	5.7098	9.74875	1.04246	-196	83	-20.9588	8.87542	-29	47.4667	5.07574	44.3549	4.743	8.09807	0.86595	4	196	0.42773	20.9588	0.9322	0.00062	3.20573
CC_Central	468.9	117.164	431.1	86.7244	-37.8	-8.4	55.1615	12.2581	10.0711	2.23801	-235	8	-52.2222	1.77778	-17	38.8667	8.63704	54.3892	12.0865	9.93007	2.20668	1	235	0.22222	52.2222	0.80056	0.00078	3.10888
CC_Mid_Anterior	498.267	124.444	472.733	116.327	-25.5333	-5.25918	38.4041	7.91023	7.01161	1.4442	-199	12	-40.9887	2.47168	-16	27.2667	5.6162	37.1511	7.65213	6.78283	1.39708	1	199	0.20597	40.9887	0.92914	0.00105	2.9794
CC_Mid_Posterior	447.533	98.5448	420.3	95.0862	-27.2333	-6.27617	28.374	6.53903	5.18035	1.19386	-99	17	-22.8154	3.9178	-21.5	29.7667	6.86	25.6067	5.90129	4.67512	1.07742	1	99	0.23046	22.8154	0.92047	1e-05	4.90665
CC_Posterior	885.5	159.818	873.233	163.623	-12.2667	-1.39494	22.2648	2.53191	4.06497	0.46226	-82	27	-9.32489	3.07039	-11	19.3333	2.19855	16.27	1.85019	2.97048	0.3378	2	82	0.22744	9.32489	0.98798	0.00526	2.27885
CSF	1222.47	258.358	1185	240.19	-37.4667	-3.11254	80.2357	6.66557	14.649	1.21696	-145	295	-12.0459	24.5071	-44	64.4	5.35002	59.9963	4.98419	10.9538	0.90998	3	295	0.24922	24.5071	0.939	0.01603	1.79508
Left-Accumbens-area	590.067	124.656	537.767	119.36	-52.3	-9.27442	102.445	18.1667	18.7038	3.31677	-258	194	-45.7514	34.4023	-58	88.7	15.7293	72.0111	12.7698	13.1474	2.33144	1	258	0.17733	45.7514	0.58421	0.00908	2.04185
Left-Amygdala	1724.37	346.314	1653.13	294.236	-71.2333	-4.21811	141.661	8.38851	25.8636	1.53153	-474	224	-28.0681	13.2643	-84	124.9	7.396	95.8074	5.67327	17.492	1.03579	0	474	0	28.0681	0.88274	0.01005	1.9977
Left-Caudate	3867.43	572.107	3911.87	579.282	44.4333	1.14235	104.876	2.69627	19.1476	0.49227	-152	406	-3.90781	10.438	36	73.9	1.89991	85.9753	2.21036	15.6969	0.40355	10	406	0.25709	10.438	0.981	0.02755	1.55994
Left-Cerebellum-Cortex	47899.2	6557.95	47426.1	9027.1	-473.033	-0.99246	4448	9.33225	812.089	1.70383	-17022	3885	-35.7135	8.15104	1158.5	2909.83	6.10506	3355.15	7.03937	612.564	1.28521	44	17022	0.09232	35.7135	0.84431	0.56474	0.248152
Left-Cerebellum-White-Matter	16597.7	2476.87	15302.1	2830.53	-1295.57	-8.12272	1616.9	10.1374	295.205	1.85082	-3487	2589	-21.8622	16.2321	-1560.5	1806.5	11.3261	987.306	6.19004	180.257	1.13014	115	3487	0.72101	21.8622	0.71854	0.00014	3.85998
Left-Hippocampus	3938.5	490.802	3899.03	487.929	-39.4667	-1.00712	149.404	3.81253	27.2774	0.69607	-257	406	-6.55819	10.3604	-69	119.867	3.05879	95.2339	2.4302	17.3873	0.44369	1	406	0.02552	10.3604	0.95174	0.15866	0.799536
Left-Inf-Lat-Vent	388.667	279.249	362.233	283.749	-26.4333	-7.04044	56.3656	15.0128	10.2909	2.74095	-192	90	-51.1386	23.9712	-20	45.7	12.1721	41.706	11.1083	7.61444	2.02808	2	192	0.53269	51.1386	0.97626	0.01562	1.80623
Left-Lateral-Ventricle	8833.13	6384.32	9011.07	6429.18	177.933	1.9943	166.097	1.86164	30.3251	0.33989	-59	828	-0.66128	9.28033	185.5	186.533	2.09069	156.031	1.74882	28.4873	0.31929	13	828	0.14571	9.28033	0.99929	0	5.64494
Left-Pallidum	1634.5	379.981	1838.53	238.88	204.033	11.7496	243.533	14.0242	44.4628	2.56046	-141	822	-8.1197	47.3361	125	224.433	12.9243	224.201	12.911	40.9333	2.35721	3	822	0.17276	47.3361	0.55277	8e-05	4.10022
Left-Putamen	6023.4	777.062	5935.3	760.954	-88.1	-1.4734	222.904	3.7279	40.6965	0.68062	-535	274	-8.94746	4.58244	-78.5	190.5	3.18597	142.035	2.37542	25.9319	0.43369	18	535	0.30104	8.94746	0.95296	0.03877	1.41148
Left-Thalamus-Proper	7005.67	861.713	7117.57	916.679	111.9	1.58462	329.404	4.6647	60.1406	0.85165	-530	827	-7.50536	11.7112	54.5	259.5	3.6748	227.591	3.22293	41.5523	0.58842	4	827	0.05664	11.7112	0.92603	0.07296	1.1369
Left-VentralDC	3804.7	398.163	3959.03	421.865	154.333	3.97575	211.183	5.44024	38.5565	0.99325	-254	719	-6.54324	18.522	112	186.6	4.80697	182.258	4.69512	33.2756	0.85721	5	719	0.1288	18.522	0.80749	0.0004	3.40118
Left-choroid-plexus	1573.73	309.502	1544.33	314.454	-29.4	-1.88578	104.574	6.70761	19.0925	1.22464	-267	252	-17.126	16.1639	-10.5	75.7333	4.85771	76.789	4.92542	14.0197	0.89925	3	267	0.19243	17.126	0.94133	0.13443	0.871494
Left-vessel	91.5333	43.0795	99.7333	50.5719	8.2	8.57442	16.9348	17.708	3.09185	3.23303	-32	45	-33.4611	47.0547	7.5	14.6667	15.3363	11.5679	12.0961	2.112	2.20843	1	45	1.04566	47.0547	0.92246	0.01283	1.89168
Optic-Chiasm	192.1	95.4345	188.333	99.2622	-3.76667	-1.9802	64.438	33.8761	11.7647	6.1849	-151	139	-79.3832	73.0746	3	47.6333	25.0416	42.6586	22.4263	7.78836	4.09447	1	151	0.52572	79.3832	0.78686	0.75114	0.124282
Right-Accumbens-area	683.833	103.469	619.933	100.994	-63.9	-9.80237	50.3569	7.72483	9.19387	1.41036	-189	34	-28.9929	5.21566	-57.5	68.3	10.4773	43.9782	6.74633	8.02928	1.2317	18	189	2.76123	28.9929	0.71471	0	6.92369
Right-Amygdala	1784.9	340.861	1654.03	305.583	-130.867	-7.61089	115.018	6.68919	20.9994	1.22127	-435	104	-25.2985	6.04839	-123.5	144.4	8.39795	96.8271	5.63123	17.6781	1.02812	26	435	1.5121	25.2985	0.86272	0	6.07859
Right-Caudate	3954.53	575.455	4040.93	591.697	86.4	2.16122	140.338	3.51044	25.6221	0.64092	-67	624	-1.67595	15.6089	45	98	2.45139	132.219	3.30736	24.1398	0.60384	5	624	0.12507	15.6089	0.96129	0.00213	2.67169
Right-Cerebellum-Cortex	48133.4	7246.53	49271.3	8978.6	1137.93	2.33651	2916.84	5.98911	532.54	1.09346	-6534	6482	-13.4162	13.3094	1186.5	2454	5.03877	1902.03	3.90542	347.262	0.71303	33	6534	0.06776	13.4162	0.92877	0.04118	1.38534
Right-Cerebellum-White-Matter	16330.4	2549.3	15613.2	2611.85	-717.133	-4.49	1497.43	9.37544	273.391	1.71171	-4467	1498	-27.968	9.37903	-547.5	1290.4	8.07924	1025.55	6.421	187.239	1.17231	95	4467	0.5948	27.968	0.80194	0.01375	1.86184
Right-Hippocampus	4059	476.19	4002.9	482.246	-56.1	-1.39173	119.083	2.95421	21.7415	0.53936	-316	305	-7.83934	7.56645	-79	100.233	2.48659	83.9243	2.082	15.3224	0.38012	6	316	0.14885	7.83934	0.96341	0.0152	1.81814
Right-Inf-Lat-Vent	339.133	261.458	336.267	270.4	-2.86667	-0.84888	40.267	11.9239	7.35171	2.17699	-116	63	-34.35	18.6556	-2.5	32.8667	9.7325	22.6377	6.70349	4.13306	1.22388	1	116	0.29612	34.35	0.98886	0.69944	0.155252
Right-Lateral-Ventricle	7814.93	4175.45	7943.47	4202.91	128.533	1.6313	161.828	2.05386	29.5456	0.37498	-231	441	-2.93177	5.59701	105	162	2.05605	127.003	1.61188	23.1875	0.29429	3	441	0.03807	5.59701	0.99881	0.00015	3.81411
Right-Pallidum	1459.9	281.515	1592.83	180.64	132.933	8.70913	222.876	14.6018	40.6915	2.66591	-146	894	-9.5652	58.5705	72	159.533	10.4518	204.025	13.3667	37.2496	2.44041	3	894	0.19655	58.5705	0.45208	0.0028	2.5535
Right-Putamen	5696	703.878	5602.6	705.413	-93.4	-1.6533	195.496	3.46054	35.6925	0.6318	-411	479	-7.27524	8.47893	-151	184.267	3.26176	110.082	1.9486	20.0982	0.35576	11	479	0.19471	8.47893	0.95418	0.01395	1.85538
Right-Thalamus-Proper	7155.53	918.594	7267.6	871.68	112.067	1.55399	292.081	4.05017	53.3264	0.73946	-497	979	-6.89171	13.5754	52	221.667	3.07377	217.882	3.02129	39.7797	0.55161	0	979	0	13.5754	0.94092	0.0444	1.35264
Right-VentralDC	3775.23	393.736	3856.17	400.742	80.9333	2.12106	210.416	5.51448	38.4165	1.0068	-211	563	-5.52978	14.7548	32	165.267	4.33123	150.984	3.95691	27.5657	0.72243	3	563	0.07862	14.7548	0.84489	0.04391	1.35745
Right-choroid-plexus	1731.97	382.458	1703.7	358.702	-28.2667	-1.64548	162.083	9.4353	29.5921	1.72264	-294	477	-17.1146	27.7675	-34	126.8	7.38139	102.297	5.95501	18.6768	1.08723	7	477	0.40749	27.7675	0.90471	0.34737	0.45921
Right-vessel	72.7333	47.1183	81.7333	50.0027	9	11.653	17.39	22.5162	3.17497	4.11089	-26	49	-33.6642	63.4441	6.5	14	18.1269	13.5443	17.5369	2.47284	3.20178	0	49	0	63.4441	0.9215	0.00827	2.08249
ctx-lh-bankssts	2595.53	509.276	2438.3	447.047	-157.233	-6.24706	342.813	13.6204	62.5889	2.48673	-1070	416	-42.5123	16.5282	-140.5	289.767	11.5128	237.141	9.42188	43.2958	1.72019	22	1070	0.87409	42.5123	0.70545	0.01782	1.74916
ctx-lh-caudalanteriorcingulate	2118.17	650.684	2153.23	757.535	35.0667	1.64193	219.58	10.2814	40.0897	1.87712	-440	575	-20.6021	26.9233	31.5	145.2	6.79871	166.366	7.78976	30.3741	1.42221	3	575	0.14047	26.9233	0.95202	0.38892	0.410139
ctx-lh-caudalmiddlefrontal	7515.5	1075.04	7244.8	995.055	-270.7	-3.66795	783.569	10.6173	143.06	1.93844	-1488	1613	-20.1622	21.8559	-350.5	669.5	9.07163	475.5	6.44295	86.814	1.17632	5	1613	0.06775	21.8559	0.69304	0.06848	1.16441
ctx-lh-cuneus	3173.43	412.527	3238.83	476.565	65.4	2.03984	252.538	7.8767	46.1068	1.43808	-367	909	-11.4468	28.3519	69	193.133	6.02387	172.085	5.36736	31.4182	0.97994	19	909	0.59261	28.3519	0.83451	0.16672	0.778017
ctx-lh-entorhinal	1854.8	428.638	1856.17	440.852	1.36667	0.07366	309.932	16.7035	56.5855	3.04964	-897	640	-48.3432	34.4924	43	226.833	12.225	206.959	11.1539	37.7853	2.03641	23	897	1.23957	48.3432	0.75335	0.9809	0.00837754
ctx-lh-frontalpole	670.367	177.425	785.667	197.143	115.3	15.8376	102.693	14.1058	18.7491	2.57536	-78	346	-10.714	47.5264	116.5	124.567	17.1104	90.8097	12.4736	16.5795	2.27735	14	346	1.92303	47.5264	0.69423	0	5.96945
ctx-lh-fusiform	9664.2	2022.35	10163.2	1830.41	499	5.03344	778.56	7.85337	142.145	1.43382	-752	2521	-7.58546	25.4295	372	682.8	6.88744	617.617	6.22993	112.761	1.13742	13	2521	0.13113	25.4295	0.88948	0.00148	2.82889
ctx-lh-inferiorparietal	13103.9	2461.55	13188.6	2243.2	84.7333	0.64454	1031.3	7.84483	188.289	1.43226	-2585	1806	-19.6634	13.7377	141.5	741.267	5.63861	708.934	5.39266	129.433	0.98456	7	2585	0.05325	19.6634	0.90654	0.65604	0.183068
ctx-lh-inferiortemporal	9612.13	2131.45	10564.3	2244.65	952.2	9.43872	1079.9	10.7046	197.162	1.95438	-1312	4006	-13.0053	39.7096	752.5	1087.73	10.7822	938.178	9.29972	171.287	1.69789	33	4006	0.32711	39.7096	0.79691	4e-05	4.3903
ctx-lh-insula	6574.87	811.098	7365.77	939.705	790.9	11.3467	384.45	5.51553	70.1906	1.00699	408	2014	5.85339	28.894	685	790.9	11.3467	384.45	5.51553	70.1906	1.00699	408	2014	5.85339	28.894	0.58492	0	30
ctx-lh-isthmuscingulate	2615.93	441.122	2872.33	486.437	256.4	9.34357	233.841	8.52147	42.6933	1.5558	-163	703	-5.93994	25.6183	268.5	288	10.4951	192.055	6.99875	35.0643	1.27779	18	703	0.65594	25.6183	0.74394	0	5.80975
ctx-lh-lateraloccipital	12687.6	2008.47	12708.2	1827.44	20.6	0.16223	902.122	7.10449	164.704	1.2971	-2196	2242	-17.2942	17.6565	57.5	634.6	4.99768	630.602	4.96619	115.132	0.9067	27	2242	0.21263	17.6565	0.89306	0.90133	0.0451145
ctx-lh-lateralorbitofrontal	8238.53	1167.48	8505.67	1391.7	267.133	3.19076	381.128	4.55235	69.5841	0.83114	-564	1016	-6.73666	12.1356	225	370.533	4.42581	277.579	3.31552	50.6787	0.60533	10	1016	0.11944	12.1356	0.93646	0.00062	3.20877
ctx-lh-lingual	7070.8	1198.76	6912.77	1167.06	-158.033	-2.26027	656.919	9.39558	119.936	1.71539	-1719	1907	-24.586	27.2749	-116	446.7	6.38893	500.955	7.16491	91.4615	1.30813	21	1907	0.30035	27.2749	0.84234	0.19794	0.70347
ctx-lh-medialorbitofrontal	4631.97	851.919	5465.37	784.796	833.4	16.5073	647.183	12.8189	118.159	2.3404	-723	2007	-14.3206	39.7531	890	902.267	17.8714	543.318	10.7616	99.1959	1.96479	1	2007	0.01981	39.7531	0.34634	0	6.92369
ctx-lh-middletemporal	10347.5	1753.13	10606.6	1499.15	259.1	2.47302	718.732	6.86006	131.222	1.25247	-1780	1884	-16.9895	17.9822	289	584.033	5.57441	482.874	4.60887	88.1603	0.84146	8	1884	0.07636	17.9822	0.89403	0.05791	1.23722
ctx-lh-paracentral	4201.5	741.723	4170.17	771.326	-31.3333	-0.74856	432.162	10.3244	78.9017	1.88497	-821	702	-19.6138	16.7708	-25.5	361.333	8.63229	229.599	5.48515	41.9189	1.00145	1	821	0.02389	19.6138	0.84112	0.69419	0.158522
ctx-lh-parahippocampal	2389.67	381.808	2252.73	338.257	-136.933	-5.89925	320.385	13.8026	58.4941	2.51999	-664	791	-28.6059	34.0772	-127	276.8	11.9249	206.843	8.91102	37.7641	1.62692	23	791	0.99087	34.0772	0.55956	0.02632	1.57975
ctx-lh-parsopercularis	5312.73	709.754	5237.97	636.901	-74.7667	-1.41728	331.845	6.29048	60.5863	1.14848	-812	603	-15.3923	11.4305	-49.5	259.7	4.9229	214.789	4.07155	39.2149	0.74336	9	812	0.1706	15.3923	0.87693	0.22709	0.643798
ctx-lh-parsorbitalis	2481.93	617.476	2363.87	409.271	-118.067	-4.87295	349.867	14.44	63.8766	2.63637	-1140	325	-47.051	13.4137	-45.5	269.267	11.1134	248.641	10.2621	45.3954	1.8736	23	1140	0.94928	47.051	0.76113	0.07477	1.12626
ctx-lh-parstriangularis	3889.2	780.805	3783.77	639.579	-105.433	-2.74818	429.895	11.2055	78.4877	2.04583	-1467	916	-38.2381	23.876	-60	303.1	7.90046	318.232	8.29489	58.101	1.51443	1	1467	0.02607	38.2381	0.81417	0.18959	0.722184
ctx-lh-pericalcarine	2238.83	441.911	2280.3	391.737	41.4667	1.83516	316.703	14.0161	57.8218	2.55898	-1226	749	-54.2582	33.148	65	207.933	9.20235	239.483	10.5986	43.7235	1.93504	10	1226	0.44256	54.2582	0.71639	0.47902	0.319645
ctx-lh-postcentral	11098.3	1760.52	10974.2	1713.4	-124.067	-1.12418	571.938	5.18237	104.421	0.94617	-1670	1686	-15.132	15.2769	-137.5	403.333	3.65463	418.03	3.7878	76.3215	0.69155	5	1686	0.04531	15.2769	0.94508	0.24442	0.611864
ctx-lh-posteriorcingulate	4034.17	737.936	3831.43	692.357	-202.733	-5.15494	353.187	8.98054	64.4828	1.63962	-1655	200	-42.082	5.08544	-138	257.4	6.54496	314.197	7.98914	57.3642	1.45861	4	1655	0.10171	42.082	0.84489	0.00383	2.41712
ctx-lh-precentral	14880.6	2079.8	14904	2161.69	23.4667	0.15758	459.119	3.08293	83.8233	0.56286	-682	1295	-4.57955	8.69577	-59.5	333.267	2.23785	310.585	2.08554	56.7049	0.38077	3	1295	0.02014	8.69577	0.97729	0.7815	0.107071
ctx-lh-precuneus	10771.1	1597.08	11000.3	1618	229.2	2.10551	532.321	4.89008	97.1881	0.8928	-1118	1385	-10.2703	12.7231	236	448.067	4.11609	360.587	3.31247	65.8339	0.60477	16	1385	0.14698	12.7231	0.9371	0.02531	1.59665
ctx-lh-rostralanteriorcingulate	2446.13	595.657	3010.77	767.398	564.633	20.6943	365.129	13.3823	66.6631	2.44326	-147	1225	-5.38767	44.8973	583	576.033	21.1121	346.218	12.6892	63.2105	2.31672	24	1225	0.87962	44.8973	0.59334	0	30
ctx-lh-rostralmiddlefrontal	16585.4	3874.51	17440.3	3777.11	854.933	5.02522	834.519	4.90522	152.362	0.89557	-747	2365	-4.39079	13.9012	869	1009.47	5.93355	631.169	3.70995	115.235	0.67734	142	2365	0.83466	13.9012	0.95262	0	5.33262
ctx-lh-superiorfrontal	24582.9	2982.48	24516.8	2897.31	-66.1	-0.26925	708.044	2.88411	129.271	0.52656	-1754	848	-7.14466	3.4542	101	565.833	2.30484	417.898	1.70224	76.2973	0.31079	57	1754	0.23218	7.14466	0.97171	0.61299	0.212548
ctx-lh-superiorparietal	15241.7	2320.33	15201.9	2206.39	-39.8	-0.26147	692.463	4.54916	126.426	0.83056	-1746	1109	-11.4704	7.28562	93	549.4	3.60931	410.969	2.69988	75.0323	0.49293	8	1746	0.05256	11.4704	0.9546	0.75516	0.121959
ctx-lh-superiortemporal	12542.1	2064.4	12510.8	1638.04	-31.3	-0.24987	1015.61	8.10776	185.425	1.48027	-4264	1659	-34.0401	13.244	41	660.233	5.27073	762.589	6.08785	139.229	1.11148	57	4264	0.45504	34.0401	0.85594	0.86712	0.0619174
ctx-lh-supramarginal	11739.2	1898.81	11653	1777.97	-86.2	-0.737	776.811	6.6416	141.826	1.21259	-2116	1710	-18.0914	14.6202	-189.5	587.933	5.02673	503.524	4.30505	91.9305	0.78599	29	2116	0.24795	18.0914	0.91261	0.54806	0.261172
ctx-lh-temporalpole	2045.77	354.784	2505.07	330.268	459.3	20.1853	327.924	14.4116	59.8705	2.63119	-121	1134	-5.31771	49.837	424	474.833	20.868	304.177	13.368	55.5349	2.44065	56	1134	2.46109	49.837	0.07007	0	30
ctx-lh-transversetemporal	1316.77	307.3	1271.7	269.928	-45.0667	-3.48211	140.726	10.8733	25.693	1.98519	-524	245	-40.4873	18.9301	-25	98.3333	7.59781	109.097	8.42945	19.9182	1.539	5	524	0.38633	40.4873	0.87394	0.08999	1.04582
ctx-rh-bankssts	2472.4	466.342	2426.5	386.827	-45.9	-1.87389	337.125	13.7633	61.5503	2.51282	-583	516	-23.8013	21.066	-38.5	285.633	11.6611	177.294	7.2381	32.3692	1.32149	24	583	0.97981	23.8013	0.69429	0.46183	0.335514
ctx-rh-caudalanteriorcingulate	2327.9	637.971	2281.9	553.855	-46	-1.99575	258.663	11.2223	47.2253	2.04891	-1005	373	-43.6028	16.1829	-21	175	7.59252	193.429	8.39207	35.3151	1.53217	8	1005	0.34709	43.6028	0.90641	0.33808	0.470975
ctx-rh-caudalmiddlefrontal	7245.9	1524.89	7018.03	1331.29	-227.867	-3.195	684.493	9.59753	124.971	1.75226	-1572	1456	-22.0416	20.4151	-222.5	560.8	7.86319	443.737	6.2218	81.0149	1.13594	53	1572	0.74313	22.0416	0.87734	0.07857	1.10473
ctx-rh-cuneus	3403.8	560.135	3537.93	516.323	134.133	3.86455	380.215	10.9545	69.4175	2.00001	-594	845	-17.1139	24.3455	76	300.333	8.65298	264.321	7.61541	48.2582	1.39038	3	845	0.08643	24.3455	0.73125	0.06315	1.19964
ctx-rh-entorhinal	1726.37	371.8	1756.43	381.828	30.0667	1.72658	338.112	19.4161	61.7305	3.54488	-1239	422	-71.1496	24.2334	81.5	247.467	14.2108	227.823	13.0828	41.5946	2.38857	10	1239	0.57425	71.1496	0.60572	0.62987	0.200744
ctx-rh-frontalpole	867.433	153.069	1033.03	218.305	165.6	17.4273	197.868	20.8231	36.1255	3.80175	-202	762	-21.2579	80.1908	146.5	192.4	20.2477	170.957	17.9911	31.2124	3.28471	4	762	0.42095	80.1908	0.22433	8e-05	4.09439
ctx-rh-fusiform	9351.43	1602.02	9891.67	1727.62	540.233	5.61483	621.107	6.45537	113.398	1.17858	-354	2971	-3.67924	30.8786	398.5	586.833	6.09916	575.709	5.98354	105.11	1.09244	20	2971	0.20787	30.8786	0.88318	5e-05	4.31091
ctx-rh-inferiorparietal	15897.7	2642.05	16041	2600.24	143.267	0.89714	703.158	4.40317	128.378	0.80391	-1255	1866	-7.85881	11.6849	167	563.533	3.52885	432.6	2.70894	78.9817	0.49458	17	1866	0.10645	11.6849	0.96373	0.2736	0.562889
ctx-rh-inferiortemporal	9760.2	2839.88	10249.7	2283.31	489.467	4.89225	864.182	8.63755	157.777	1.57699	-1868	2001	-18.6708	20.0001	621	833.6	8.33189	525.165	5.24906	95.8815	0.95834	119	2001	1.18941	20.0001	0.92817	0.00425	2.37122
ctx-rh-insula	6356.23	834.05	7132.37	1120.62	776.133	11.508	456.903	6.77466	83.4187	1.23688	-77	1919	-1.1417	28.4537	633.5	781.267	11.5841	447.761	6.63911	81.7496	1.21213	77	1919	1.1417	28.4537	0.64245	0	30
ctx-rh-isthmuscingulate	2532.3	478.044	2740.33	480.931	208.033	7.89106	230.584	8.74645	42.0987	1.59688	-343	830	-13.0106	31.4833	198	254.967	9.67132	175.184	6.64504	31.9841	1.21321	7	830	0.26552	31.4833	0.803	3e-05	4.52488
ctx-rh-lateraloccipital	12489.5	1967.03	12491.5	1846.37	1.93333	0.01548	583.843	4.67429	106.595	0.85341	-1086	1357	-8.69461	10.8643	-15.5	468	3.74685	338.082	2.70671	61.7251	0.49418	9	1357	0.07205	10.8643	0.95469	0.98565	0.00627556
ctx-rh-lateralorbitofrontal	7741.27	1128.64	8176.43	1330.34	435.167	5.46771	509.466	6.40125	93.0153	1.1687	-700	1558	-8.79524	19.5757	425.5	525.1	6.59769	412.574	5.18384	75.3254	0.94644	15	1558	0.18847	19.5757	0.85952	6e-05	4.20811
ctx-rh-lingual	6888.63	977.058	7046.57	821.416	157.933	2.26668	440.984	6.32906	80.5123	1.15552	-755	1187	-10.8359	17.036	157	367.2	5.27011	284.226	4.07925	51.8924	0.74477	54	1187	0.77502	17.036	0.87005	0.05947	1.22569
ctx-rh-medialorbitofrontal	4943.3	816.182	5418.83	882.98	475.533	9.17829	377.036	7.27718	68.837	1.32863	-205	1682	-3.95671	32.4644	530.5	513.133	9.90401	322.025	6.21542	58.7935	1.13478	37	1682	0.71414	32.4644	0.76643	0	6.92369
ctx-rh-middletemporal	11560.7	1681.41	11670.5	1489.93	109.767	0.94499	627.559	5.40274	114.576	0.9864	-916	1716	-7.88596	14.7733	139	502.633	4.32723	380.714	3.27761	69.5085	0.59841	1	1716	0.00861	14.7733	0.92217	0.34597	0.46096
ctx-rh-paracentral	4739.13	805.848	4657.4	815.598	-81.7333	-1.73965	490.132	10.4322	89.4855	1.90465	-872	1083	-18.56	23.0511	-122.5	408.267	8.68973	273.333	5.81775	49.9036	1.06217	2	1083	0.04257	23.0511	0.81818	0.36858	0.433469
ctx-rh-parahippocampal	2268.37	350.281	2056.03	328.299	-212.333	-9.82024	226.999	10.4985	41.4442	1.91676	-683	94	-31.5882	4.34742	-157	236.067	10.9179	201.295	9.30974	36.7513	1.69972	7	683	0.32374	31.5882	0.62367	2e-05	4.74471
ctx-rh-parsopercularis	4445.47	923.927	4299.9	775.773	-145.567	-3.329	416.065	9.51509	75.9627	1.73721	-1758	445	-40.2041	10.1768	-42	283.767	6.48953	334.261	7.64429	61.0273	1.39565	1	1758	0.02287	40.2041	0.87115	0.06523	1.18554
ctx-rh-parsorbitalis	2824.4	438.964	2896.57	422.864	72.1667	2.52288	240.915	8.42216	43.9848	1.53767	-568	611	-19.8568	21.36	112.5	196.633	6.87413	153.067	5.35109	27.9461	0.97697	12	611	0.41951	21.36	0.83568	0.11166	0.952108
ctx-rh-parstriangularis	4482.7	985.365	4653	857.934	170.3	3.72823	376.085	8.23331	68.6635	1.50319	-609	1107	-13.3323	24.2346	212.5	335.767	7.35065	234.127	5.12555	42.7456	0.93579	4	1107	0.08757	24.2346	0.9036	0.01918	1.71713
ctx-rh-pericalcarine	2645.67	548.433	2586.63	426.115	-59.0333	-2.2565	284.901	10.8901	52.0155	1.98825	-762	386	-29.1268	14.7545	-40.5	229.433	8.76988	174.123	6.65569	31.7904	1.21516	8	762	0.30579	29.1268	0.83024	0.2657	0.575601
ctx-rh-postcentral	10361.7	1576.37	10201.4	1452.93	-160.267	-1.55878	407.098	3.95949	74.3255	0.7229	-1187	927	-11.5449	9.01614	-107.5	312.133	3.03585	302.511	2.94226	55.2307	0.53718	16	1187	0.15562	11.5449	0.95964	0.03949	1.40351
ctx-rh-posteriorcingulate	3830.3	660.487	3623.47	619.318	-206.833	-5.54977	241.243	6.47305	44.0448	1.18181	-868	160	-23.2902	4.29313	-129.5	226.167	6.06852	222.572	5.97206	40.6359	1.09034	1	868	0.02683	23.2902	0.88213	6e-05	4.22909
ctx-rh-precentral	14519.1	1898.91	14394.5	1851.69	-124.567	-0.86165	436.377	3.01849	79.6713	0.5511	-1219	743	-8.43201	5.13944	-106.5	338.3	2.34007	296.789	2.05294	54.186	0.37481	9	1219	0.06225	8.43201	0.97165	0.12878	0.890147
ctx-rh-precuneus	11259.8	1826.67	11611.3	1874.76	351.533	3.07404	514.509	4.4992	93.936	0.82144	-1223	1517	-10.6947	13.2656	429.5	492.933	4.31053	375.758	3.28587	68.6037	0.59991	10	1517	0.08745	13.2656	0.94507	0.0008	3.09603
ctx-rh-rostralanteriorcingulate	1928.43	417.12	2475.57	594.497	547.133	24.8471	283.638	12.8809	51.7849	2.35172	181	1369	8.2198	62.1707	525	547.133	24.8471	283.638	12.8809	51.7849	2.35172	181	1369	8.2198	62.1707	0.44192	0	30
ctx-rh-rostralmiddlefrontal	17133.3	3376.78	17662.7	3243.16	529.367	3.04269	945.449	5.43424	172.615	0.99215	-1265	2177	-7.27096	12.5129	610.5	886.233	5.09389	609.321	3.50225	111.246	0.63942	74	2177	0.42534	12.5129	0.94809	0.00465	2.33235
ctx-rh-superiorfrontal	24388.9	3972.21	24194.3	3625.34	-194.633	-0.80124	772.975	3.18207	141.125	0.58096	-1477	1758	-6.0803	7.23707	-301	645.433	2.65702	453.574	1.86721	82.8109	0.3409	34	1758	0.13997	7.23707	0.97873	0.17839	0.748624
ctx-rh-superiorparietal	15393.4	2444.04	15297.8	2503.31	-95.5667	-0.62276	788.191	5.13627	143.903	0.93775	-1824	1407	-11.8862	9.16876	-79	614.033	4.00137	490.566	3.19679	89.5647	0.58365	61	1824	0.39751	11.8862	0.95017	0.51187	0.290838
ctx-rh-superiortemporal	11757.6	1723.59	12239.5	1642.22	481.933	4.0166	580.29	4.83634	105.946	0.88299	-782	1710	-6.51746	14.2517	454.5	617.467	5.14618	427.309	3.56134	78.0156	0.65021	50	1710	0.41672	14.2517	0.90347	9e-05	4.05212
ctx-rh-supramarginal	11110.7	1734.53	10962.2	1796.57	-148.467	-1.34524	474.196	4.29664	86.576	0.78446	-1186	862	-10.7462	7.81049	-97.5	376.733	3.41354	317.557	2.87735	57.9777	0.52533	20	1186	0.18122	10.7462	0.96165	0.09704	1.01306
ctx-rh-temporalpole	1955.23	429.603	2217.1	255.345	261.867	12.5525	426.662	20.452	77.8975	3.734	-541	1184	-25.9327	56.7548	249	413.133	19.8035	276.432	13.2507	50.4694	2.41924	54	1184	2.58848	56.7548	0.12977	0.00219	2.65994
ctx-rh-transversetemporal	970.5	225.172	990.9	227.389	20.4	2.08015	119.024	12.1366	21.7307	2.21583	-276	203	-28.1432	20.6995	64.5	96.6667	9.8569	70.2176	7.15994	12.8199	1.30722	3	276	0.3059	28.1432	0.86217	0.3556	0.449034
wm-lh-bankssts	2719.33	556.436	2779.5	612.413	60.1667	2.18834	462.334	16.8157	84.4103	3.07012	-808	1191	-29.388	43.3183	54.5	365.367	13.2889	281.784	10.2488	51.4464	1.87118	15	1191	0.54557	43.3183	0.69213	0.48167	0.317248
wm-lh-caudalanteriorcingulate	2554.6	477.281	3025	665.939	470.4	16.8614	359.59	12.8895	65.6518	2.35328	-66	1663	-2.36576	59.61	436.5	478.133	17.1386	348.879	12.5055	63.6963	2.28319	0	1663	0	59.61	0.55592	0	7.22472
wm-lh-caudalmiddlefrontal	6667.2	879.853	6845.2	876.765	178	2.63462	519.773	7.69327	94.8971	1.40459	-441	1354	-6.52734	20.0408	38.5	389.6	5.76656	381.992	5.65395	69.7419	1.03226	9	1354	0.13321	20.0408	0.81158	0.07079	1.15
wm-lh-cuneus	2204.1	300.657	2266.87	285.627	62.7667	2.80774	162.431	7.26603	29.6557	1.32659	-191	585	-8.54401	26.1688	81	133.567	5.97485	109.563	4.90109	20.0034	0.89481	10	585	0.44733	26.1688	0.8303	0.043	1.3665
wm-lh-entorhinal	800.8	224.74	858.433	203.081	57.6333	6.94698	124.538	15.0115	22.7374	2.74071	-215	257	-25.9156	30.9782	50	111.3	13.4158	78.3001	9.43811	14.2956	1.72315	2	257	0.24108	30.9782	0.80339	0.01691	1.77192
wm-lh-frontalpole	168.733	46.4401	209.333	57.4248	40.6	21.4777	38.8805	20.5681	7.09858	3.7552	-33	107	-17.4572	56.6038	32	44.8667	23.7348	33.6818	17.8179	6.14943	3.25309	1	107	0.52901	56.6038	0.50271	0	5.46129
wm-lh-fusiform	6213.37	1111.06	6584.9	1132.54	371.533	5.80599	298.52	4.66501	54.502	0.85171	-348	965	-5.43824	15.0802	387	418.667	6.54255	224.911	3.51472	41.063	0.6417	82	965	1.28142	15.0802	0.91326	0	6.7476
wm-lh-inferiorparietal	9178.57	1389.27	9377.17	1324.75	198.6	2.14058	802.882	8.65374	146.586	1.57995	-1923	1918	-20.7267	20.6729	257.5	630.067	6.79107	524.165	5.64963	95.6989	1.03148	13	1923	0.14012	20.7267	0.82064	0.18593	0.730653
wm-lh-inferiortemporal	5531.23	832.851	5943.4	1088.94	412.167	7.18396	717.794	12.511	131.051	2.28418	-478	3419	-8.33142	59.5923	359	531.967	9.27205	631.047	10.999	115.213	2.00813	23	3419	0.40088	59.5923	0.65848	0.00382	2.41834
wm-lh-insula	8834.3	1076.37	9365.93	1187.41	531.633	5.84205	570.012	6.26378	104.069	1.14361	-551	1710	-6.05487	18.791	453.5	604.567	6.6435	489.069	5.37432	89.2915	0.98121	11	1710	0.12088	18.791	0.77935	2e-05	4.72641
wm-lh-isthmuscingulate	3061.37	449.647	3696.87	582.897	635.5	18.8067	304.417	9.00878	55.5787	1.64477	-107	1111	-3.16651	32.8784	606	642.633	19.0178	288.51	8.53804	52.6745	1.55883	107	1111	3.16651	32.8784	0.33529	0	30
wm-lh-lateraloccipital	8545.93	1548.4	8683.13	1341.47	137.2	1.59266	663.406	7.70101	121.121	1.40601	-1616	1353	-18.759	15.706	75.5	511.2	5.93416	435.022	5.04986	79.4238	0.92197	3	1616	0.03482	18.759	0.8942	0.2666	0.574146
wm-lh-lateralorbitofrontal	6677.63	759.873	6822.5	897.33	144.867	2.14615	319.5	4.73329	58.3325	0.86418	-620	1053	-9.18509	15.5998	146	264.667	3.92095	226.554	3.35632	41.3628	0.61278	42	1053	0.62222	15.5998	0.914	0.01904	1.72038
wm-lh-lingual	5323.43	796.898	5170.47	725.241	-152.967	-2.91534	463.044	8.82501	84.5399	1.61122	-1290	1205	-24.5857	22.9657	-96	329.833	6.28619	355.069	6.76715	64.8264	1.23551	5	1290	0.09529	24.5857	0.80271	0.08077	1.09277
wm-lh-medialorbitofrontal	3006.73	511.307	3390.1	555.223	383.367	11.9861	546.372	17.0826	99.7535	3.11884	-931	1182	-29.1081	36.9558	470.5	568.967	17.789	340.11	10.6337	62.0953	1.94144	53	1182	1.65707	36.9558	0.31756	0.00061	3.21366
wm-lh-middletemporal	4944.27	1034.87	5201.6	809.535	257.333	5.07267	588.906	11.6088	107.519	2.11947	-1582	1112	-31.1851	21.9203	325.5	506.4	9.98239	387.338	7.63539	70.718	1.39402	3	1582	0.05914	31.1851	0.77106	0.02339	1.63101
wm-lh-paracentral	4143.3	696.746	4156.53	740.006	13.2333	0.31888	448.283	10.8022	81.8449	1.97221	-781	680	-18.8197	16.3859	40.5	375.233	9.04195	235.549	5.676	43.0052	1.03629	20	781	0.48194	18.8197	0.81119	0.87267	0.0591466
wm-lh-parahippocampal	1707.63	336.789	1560.03	242.948	-147.6	-9.03397	232.067	14.2038	42.3695	2.59326	-874	379	-53.4938	23.197	-142	193.933	11.8698	193.611	11.8501	35.3484	2.16352	13	874	0.79567	53.4938	0.59525	0.00159	2.79822
wm-lh-parsopercularis	3712.27	604.998	3687.7	561.109	-24.5667	-0.66397	208	5.62164	37.9754	1.02637	-454	549	-12.2703	14.8379	-12	165.033	4.46038	125.352	3.38789	22.886	0.61854	5	549	0.13514	14.8379	0.93765	0.52278	0.281683
wm-lh-parsorbitalis	975.633	271.207	933.8	181.945	-41.8333	-4.38175	172.37	18.0546	31.4703	3.2963	-585	216	-61.2747	22.6245	0	121.967	12.7752	127.015	13.304	23.1898	2.42897	5	585	0.52372	61.2747	0.71532	0.19411	0.711943
wm-lh-parstriangularis	2986.77	581.369	2997.1	531.067	10.3333	0.34537	286.303	9.56915	52.2715	1.74708	-789	593	-26.3709	19.82	55.5	224.067	7.48903	173.616	5.8028	31.6978	1.05944	54	789	1.80485	26.3709	0.87176	0.84467	0.0733133
wm-lh-pericalcarine	2947.9	540.169	3136.57	617.1	188.667	6.20158	272.075	8.94328	49.6739	1.63281	-702	642	-23.0752	21.1029	178.5	258.4	8.49376	204.388	6.71836	37.316	1.2266	2	702	0.06574	23.0752	0.84452	0.00069	3.16105
wm-lh-postcentral	7116.57	1075.1	7196.23	1081.04	79.6667	1.11322	550.324	7.68996	100.475	1.40399	-1195	1796	-16.6983	25.0964	26.5	384.4	5.37142	395.682	5.52906	72.2413	1.00946	0	1796	0	25.0964	0.87122	0.43428	0.362236
wm-lh-posteriorcingulate	4538.4	727.435	4610.77	652.853	72.3667	1.58193	362.781	7.93036	66.2344	1.44788	-1070	563	-23.3901	12.3071	133	278.033	6.07778	238.871	5.2217	43.6117	0.95335	13	1070	0.28418	23.3901	0.86142	0.28357	0.547341
wm-lh-precentral	13214.9	1837.25	13373	1965.92	158.133	1.18952	336.378	2.53032	61.414	0.46197	-584	748	-4.39298	5.62663	161.5	298.733	2.24714	216.102	1.62557	39.4546	0.29679	22	748	0.16549	5.62663	0.98147	0.0154	1.81259
wm-lh-precuneus	9345.83	1302.83	9430.73	1347.52	84.9	0.90432	388.971	4.14315	71.016	0.75643	-687	747	-7.31763	7.95673	147.5	326.033	3.47277	220.888	2.35281	40.3285	0.42956	17	747	0.18108	7.95673	0.95633	0.24157	0.61695
wm-lh-rostralanteriorcingulate	2088.43	414.748	2901.23	618.312	812.8	32.5793	387.481	15.5313	70.7439	2.83562	275	1612	11.0228	64.6135	736	812.8	32.5793	387.481	15.5313	70.7439	2.83562	275	1612	11.0228	64.6135	0.08657	0	30
wm-lh-rostralmiddlefrontal	11963.3	2685.13	12722.1	2425.03	758.8	6.14776	710.328	5.75505	129.688	1.05072	-1103	2023	-8.93646	16.3903	739	890	7.21074	529.891	4.29315	96.7444	0.78382	13	2023	0.10533	16.3903	0.92046	0	5.62266
wm-lh-superiorfrontal	18078.1	2666.12	17838.5	2564.01	-239.667	-1.33457	611.237	3.40364	111.596	0.62142	-1580	594	-8.79816	3.30766	-266.5	526.133	2.92975	382.974	2.13258	69.9212	0.38935	39	1580	0.21717	8.79816	0.96946	0.04023	1.39542
wm-lh-superiorparietal	11563.5	1553.99	11892.2	1399.48	328.667	2.80244	522.887	4.4585	95.4657	0.81401	-568	1168	-4.84317	9.95919	275.5	494.6	4.21731	363.446	3.099	66.3559	0.5658	33	1168	0.28138	9.95919	0.91582	0.00177	2.75172
wm-lh-superiortemporal	7417.1	1464.96	7357.07	1141.54	-60.0333	-0.81268	709.893	9.60992	129.608	1.75452	-2646	786	-35.8193	10.6402	108	520.1	7.04067	477.331	6.46169	87.1483	1.17974	27	2646	0.3655	35.8193	0.85745	0.64668	0.189309
wm-lh-supramarginal	8297.4	1323.68	8380.03	1236.04	82.6333	0.99096	533.073	6.39275	97.3254	1.16715	-955	879	-11.4526	10.5412	49	440.833	5.28658	300.326	3.60158	54.8318	0.65756	1	955	0.01199	11.4526	0.91413	0.40281	0.394895
wm-lh-temporalpole	538.533	143.606	634.233	92.8033	95.7	16.3204	121.792	20.77	22.236	3.79206	-159	373	-27.1154	63.6103	97.5	129.1	22.0163	84.0592	14.3352	15.347	2.61724	6	373	1.02322	63.6103	0.3	0.00017	3.75859
wm-lh-transversetemporal	732.867	175.593	748.633	144.137	15.7667	2.12847	100.918	13.6238	18.425	2.48735	-211	304	-28.4846	41.0395	20	73.4333	9.91338	69.7368	9.41435	12.7321	1.71882	0	304	0	41.0395	0.80425	0.39917	0.398843
wm-rh-bankssts	2808.17	477.981	2773	517.658	-35.1667	-1.26019	363.474	13.025	66.361	2.37803	-642	809	-23.0059	28.9903	-29.5	284.1	10.1807	223.376	8.00464	40.7827	1.46144	4	809	0.14334	28.9903	0.73942	0.6002	0.221707
wm-rh-caudalanteriorcingulate	2620.93	582.058	2991.8	578.088	370.867	13.2152	269.018	9.586	49.1158	1.75016	-418	1077	-14.8947	38.377	363.5	398.733	14.2082	224.02	7.98258	40.9004	1.45741	24	1077	0.8552	38.377	0.7198	0	30
wm-rh-caudalmiddlefrontal	5922.3	1128.66	6045.5	1094.97	123.2	2.05886	544.597	9.10104	99.4294	1.66162	-902	1377	-15.0738	23.0117	192.5	463.6	7.74746	299.92	5.01211	54.7576	0.91508	23	1377	0.38436	23.0117	0.87805	0.22525	0.647325
wm-rh-cuneus	2199.27	361.435	2349.67	337.043	150.4	6.61254	285.292	12.5433	52.087	2.29008	-352	827	-15.4762	36.3602	96.5	227.2	9.98915	226.698	9.96709	41.3892	1.81973	3	827	0.1319	36.3602	0.60148	0.00727	2.13865
wm-rh-entorhinal	660.1	173.725	714.767	158.882	54.6667	7.95229	111.205	16.1769	20.3032	2.95348	-147	250	-21.3839	36.3672	73	104.133	15.1481	65.1188	9.47275	11.889	1.72948	7	250	1.01828	36.3672	0.73651	0.01166	1.93342
wm-rh-frontalpole	227.3	47.6432	301.667	70.5639	74.3667	28.1177	59.475	22.4872	10.8586	4.10559	-60	227	-22.6857	85.8277	67	79.4333	30.0334	52.2604	19.7594	9.5414	3.60756	15	227	5.67143	85.8277	0.10101	0	6.7476
wm-rh-fusiform	6026	987.715	6372.33	1095.53	346.333	5.58677	273.93	4.41882	50.0126	0.80676	-309	917	-4.98454	14.7923	375	372.333	6.00618	236.025	3.80737	43.0922	0.69513	31	917	0.50007	14.7923	0.91386	0	6.92369
wm-rh-inferiorparietal	10851.1	1521.43	11173.2	1519.74	322.1	2.92494	585.381	5.31576	106.876	0.97052	-656	1985	-5.95704	18.0255	251	483.633	4.3918	456.104	4.14181	83.2727	0.75619	2	1985	0.01816	18.0255	0.90686	0.00531	2.27465
wm-rh-inferiortemporal	5332.5	1191.5	5538.63	1028.24	206.133	3.79231	485.805	8.93752	88.6954	1.63176	-630	1269	-11.5903	23.3462	245	433.6	7.97709	292.353	5.37853	53.3762	0.98198	48	1269	0.88307	23.3462	0.8915	0.02733	1.56332
wm-rh-insula	8451.87	1053.43	9156.27	1379.37	704.4	8.00085	591.17	6.71473	107.932	1.22594	-451	2064	-5.12263	23.4437	630.5	734.467	8.34236	552.022	6.27007	100.785	1.14475	86	2064	0.97682	23.4437	0.74375	0	6.44657
wm-rh-isthmuscingulate	2954.5	427.442	3470.1	529.325	515.6	16.0508	269.864	8.40094	49.2701	1.5338	117	1089	3.64225	33.9009	447	515.6	16.0508	269.864	8.40094	49.2701	1.5338	117	1089	3.64225	33.9009	0.43451	0	30
wm-rh-lateraloccipital	8460.8	1383.14	8678.47	1291.33	217.667	2.53998	528.346	6.16533	96.4624	1.12563	-1001	1479	-11.6808	17.2586	115	421.4	4.91736	380.08	4.4352	69.3928	0.80975	14	1479	0.16337	17.2586	0.91187	0.03175	1.49826
wm-rh-lateralorbitofrontal	6448.87	932.219	6865.67	1123.2	416.8	6.26083	474.863	7.133	86.6977	1.3023	-293	1673	-4.40121	25.1304	383	491.533	7.38341	394.045	5.91902	71.9424	1.08066	87	1673	1.30684	25.1304	0.82306	4e-05	4.36319
wm-rh-lingual	5282.9	815.217	5449.5	815.11	166.6	3.10462	414.141	7.71759	75.6115	1.40903	-508	1136	-9.46666	21.1695	148.5	341.733	6.36826	281.81	5.25158	51.4513	0.9588	22	1136	0.40997	21.1695	0.85556	0.03566	1.44776
wm-rh-medialorbitofrontal	3191.37	532.12	3460.6	557.006	269.233	8.09485	232.014	6.97581	42.3598	1.2736	-239	624	-7.18584	18.7614	249.5	300.3	9.02891	188.486	5.66708	34.4127	1.03466	16	624	0.48106	18.7614	0.80195	0	6.22472
wm-rh-middletemporal	5650.63	891.158	5862.6	932.5	211.967	3.68214	522.097	9.06951	95.3215	1.65586	-619	1437	-10.7528	24.9626	146.5	429.167	7.45519	358.51	6.22779	65.4547	1.13703	34	1437	0.59062	24.9626	0.81659	0.03412	1.46702
wm-rh-paracentral	5130.6	850.801	5071.1	981.68	-59.5	-1.16647	439.371	8.61368	80.2178	1.57264	-782	865	-15.3308	16.958	-137.5	375.567	7.36283	225.378	4.41843	41.1481	0.80669	23	865	0.45091	16.958	0.88722	0.46422	0.333282
wm-rh-parahippocampal	1773.23	377.375	1565.6	278.966	-207.633	-12.4375	251.48	15.064	45.9138	2.75029	-761	560	-45.5848	33.5446	-198	250.233	14.9893	207.52	12.4307	37.8878	2.26952	14	761	0.83862	45.5848	0.56697	0.0001	4.02006
wm-rh-parsopercularis	3385.9	728.363	3293.2	671.468	-92.7	-2.77582	317.864	9.51817	58.0338	1.73777	-1127	348	-33.7471	10.4206	-42.5	246.033	7.36726	217.503	6.51293	39.7104	1.18909	7	1127	0.20961	33.7471	0.89201	0.12103	0.917108
wm-rh-parsorbitalis	1150.37	243.702	1210.77	255.389	60.4	5.11619	108.313	9.17463	19.7751	1.67505	-261	279	-22.108	23.6327	72.5	99.9333	8.46486	71.9343	6.0932	13.1334	1.11246	0	279	0	23.6327	0.88127	0.0048	2.31879
wm-rh-parstriangularis	3161.3	737.958	3318.37	630.952	157.067	4.84799	277.181	8.55541	50.6061	1.562	-589	558	-18.18	17.2231	235	264.133	8.15268	173.718	5.36193	31.7163	0.97895	12	589	0.37039	18.18	0.89626	0.00424	2.37282
wm-rh-pericalcarine	3274.73	700.603	3304.37	669.929	29.6333	0.90083	234.562	7.13051	42.8249	1.30185	-477	593	-14.5005	18.0268	30	173.767	5.28238	157.136	4.77681	28.6889	0.87212	0	593	0	18.0268	0.94244	0.49446	0.305865
wm-rh-postcentral	7006.13	1107.3	6993	1038.46	-13.1333	-0.18763	279.96	3.99968	51.1135	0.73024	-653	628	-9.32915	8.97198	-53	226.6	3.23734	159.493	2.27861	29.1193	0.41602	6	653	0.08572	9.32915	0.96703	0.79904	0.097434
wm-rh-posteriorcingulate	4205.43	645.358	4250.03	579.176	44.6	1.05494	293.479	6.94175	53.5816	1.26738	-529	598	-12.5126	14.1447	73.5	233.133	5.51438	178.78	4.22874	32.6406	0.77206	14	598	0.33115	14.1447	0.88656	0.412	0.385102
wm-rh-precentral	13387.7	1883.52	13474.6	1917.39	86.8333	0.64651	357.359	2.66067	65.2446	0.48577	-692	1180	-5.1522	8.78555	72	260.3	1.93803	255.76	1.90423	46.6951	0.34766	11	1180	0.0819	8.78555	0.98187	0.19359	0.713107
wm-rh-precuneus	9872.7	1395.67	10111	1585.32	238.333	2.38527	487.285	4.87682	88.9657	0.89038	-730	1627	-7.30594	16.2832	289	434.067	4.3442	318.273	3.18532	58.1084	0.58156	23	1627	0.23019	16.2832	0.93617	0.01204	1.91936
wm-rh-rostralanteriorcingulate	1547.3	244.093	2173.67	332.989	626.367	33.6669	225.759	12.1344	41.2178	2.21544	208	1153	11.1799	61.9731	624	626.367	33.6669	225.759	12.1344	41.2178	2.21544	208	1153	11.1799	61.9731	0	0	30
wm-rh-rostralmiddlefrontal	12344.3	2790.23	12984	2677.02	639.667	5.051	744.862	5.88165	135.993	1.07384	-595	2017	-4.6983	15.9268	551	773.667	6.1091	599.085	4.73055	109.377	0.86368	7	2017	0.05527	15.9268	0.93758	6e-05	4.2384
wm-rh-superiorfrontal	18196.3	2612.74	18001.7	2426.36	-194.567	-1.07501	718.456	3.96959	131.172	0.72475	-1822	1739	-10.0669	9.60827	-213.5	569.567	3.14695	468.773	2.59005	85.5858	0.47288	9	1822	0.04973	10.0669	0.95781	0.14878	0.827448
wm-rh-superiorparietal	11385	1834.89	11520.9	1783.18	135.9	1.18659	829.249	7.24047	151.4	1.32192	-1383	2371	-12.0755	20.702	146	622.567	5.43585	552.997	4.82841	100.963	0.88154	54	2371	0.47149	20.702	0.8956	0.37678	0.423915
wm-rh-superiortemporal	6365.47	979.835	6496.27	993.677	130.8	2.03394	429.147	6.67324	78.3512	1.21836	-549	1330	-8.53695	20.6815	161	330.533	5.13979	298.071	4.635	54.42	0.84623	4	1330	0.0622	20.6815	0.90008	0.1058	0.975521
wm-rh-supramarginal	8549.9	1311.69	8617.97	1491.71	68.0667	0.79295	415	4.83462	75.7683	0.88268	-626	1553	-7.29269	18.0919	-39	268.733	3.13065	319.86	3.72626	58.3981	0.68032	1	1553	0.01165	18.0919	0.95663	0.3764	0.424353
wm-rh-temporalpole	581.067	166.947	610.867	138.026	29.8	5.00028	144.586	24.2607	26.3976	4.42937	-337	324	-56.5468	54.3655	37	107.133	17.9764	99.7513	16.7377	18.212	3.05588	5	337	0.83897	56.5468	0.55132	0.2682	0.571549
wm-rh-transversetemporal	517.867	142.884	532.933	104.883	15.0667	2.86766	93.0665	17.7135	16.9915	3.23402	-231	233	-43.9665	44.3472	8	69.0667	13.1455	62.9406	11.9795	11.4913	2.18716	5	233	0.95166	44.3472	0.726	0.38253	0.41734
Intracranial Volume	1.44872e+06	160436	1.50648e+06	156578	57764.3	3.90933	70842.1	4.7944	12933.9	0.87533	10545.6	346791	0.7137	23.4699	28574.5	57764.3	3.90933	70842.1	4.7944	12933.9	0.87533	10545.6	346791	0.7137	23.4699	0.84206	0.00011	3.95264
Ventricles	17375.9	10159.3	17653	10226.8	277.167	1.5825	272.477	1.55573	49.7473	0.28404	-263	1215	-1.50162	6.93713	234.5	303.367	1.73209	241.887	1.38107	44.1623	0.25215	13	1215	0.07422	6.93713	0.99929	1e-05	5.2852
Left Medial-inferior Temporal Gyrus	30435.1	4811.64	32315.9	4985.57	1880.8	5.99448	1835.78	5.85101	335.167	1.06824	-2565	5188	-8.17516	16.5352	1741	2238.27	7.1338	1359.01	4.33142	248.12	0.79081	34	5188	0.10836	16.5352	0.86333	0	5.33262
Right Medial-inferior Temporal Gyrus	32304	5954.75	33321.4	5105.72	1017.33	3.10043	1731.22	5.27606	316.076	0.96327	-2420	3907	-7.37519	11.907	1231.5	1658.47	5.05434	1105.63	3.36952	201.86	0.61519	8	3907	0.02438	11.907	0.93657	0.00316	2.49976
Left Superior Temporal Gyrus	19959.2	3366.33	19867.8	2564.98	-91.3333	-0.45865	1672.8	8.40032	305.41	1.53368	-6910	2183	-34.7001	10.9624	-42.5	1110.33	5.57578	1237.55	6.21462	225.945	1.13463	17	6910	0.08537	34.7001	0.84815	0.76703	0.115188
Right Superior Temporal Gyrus	18123	2510.91	18735.8	2415.72	612.733	3.32476	939.38	5.09718	171.507	0.93061	-1039	3040	-5.63773	16.4954	653.5	886.933	4.8126	676.053	3.66834	123.43	0.66974	49	3040	0.26588	16.4954	0.90023	0.00126	2.90007
Left Temporal Lobe	83321.6	11275.8	86171	10726.4	2849.47	3.36235	2552.87	3.01237	466.088	0.54998	-1766	8555	-2.08387	10.0948	3087	3048.27	3.59693	2303.1	2.71763	420.486	0.49617	19	8555	0.02242	10.0948	0.94142	0	5.92369
Right Temporal Lobe	82101.1	11689.7	84422.7	10816.8	2321.57	2.78827	2524.98	3.03258	460.997	0.55367	-1405	9614	-1.68745	11.5467	1575.5	2530.7	3.03944	2307.76	2.77169	421.338	0.50604	96	9614	0.1153	11.5467	0.95491	2e-05	4.63926
Determinant Talairach transform matrix	1.3607	0.150548	1.30671	0.136054	-0.0539871	-4.04791	0.0632727	4.74414	0.011552	0.866157	-0.256669	-0.00681461	-19.2449	-0.510954	-0.0317371	0.0539871	4.04791	0.0632727	4.74414	0.011552	0.866157	0.00681461	0.256669	0.510954	19.2449	0.84061	6e-05	4.20188
v4.5.0 vs. v5.0.0
Struct	Mean1	sd1	Mean2	sd2	Mean diff	Mean diff %	sd Diff	sd Diff %	se Diff	se Diff %	min Diff	max Diff	min Diff %	max Diff %	median	Mean AbsDiff	Mean AbsDiff %	sd AbsDiff	sd AbsDiff %	se AbsDiff	se AbsDiff %	min AbsDiff	max AbsDiff	min AbsDiff %	max AbsDiff %	ICC(1,1)	p	-log10(p)
3rd-Ventricle	1022.33	437.728	1032.37	435.075	10.0333	0.97662	66.4958	6.47255	12.1404	1.18172	-151	180	-14.698	17.5208	12.5	51.1	4.97396	42.715	4.15779	7.79867	0.75911	1	180	0.09734	17.5208	0.98851	0.4153	0.381636
4th-Ventricle	1980.7	748.894	2068.5	738.623	87.8	4.33666	106.679	5.26916	19.4769	0.96201	-85	442	-4.19836	21.8315	81.5	100.267	4.95242	94.6314	4.67408	17.2772	0.85337	2	442	0.09878	21.8315	0.98315	0.0001	4.00278
5th-Ventricle	6.2	9.01493	3.8	5.75596	-2.4	-48	5.5931	111.862	1.02116	20.4231	-18	6	-360	120	0	3.66667	73.3333	4.83046	96.6092	0.88192	17.6383	0	18	0	360	0.69167	0.02577	1.58881
Brain-Stem	18204.1	2245.2	18940.2	2415.91	736.133	3.96364	593.522	3.19577	108.362	0.58346	-521	2364	-2.80528	12.7287	695	821.2	4.42168	463.922	2.49794	84.7001	0.45606	14	2364	0.07538	12.7287	0.92081	0	6.7476
CC_Anterior	954.4	174.068	916.467	173.384	-37.9333	-4.05516	49.8245	5.32635	9.09666	0.97245	-165	94	-17.6389	10.0488	-29	47.4667	5.0743	40.5001	4.32955	7.39427	0.79046	5	165	0.53451	17.6389	0.93711	0.00025	3.5992
CC_Central	469.3	117.814	431.1	86.7244	-38.2	-8.48512	57.5209	12.7767	10.5018	2.3327	-264	24	-58.6406	5.33096	-17	40.8667	9.07745	55.5926	12.3484	10.1498	2.2545	1	264	0.22212	58.6406	0.78902	0.00106	2.97467
CC_Mid_Anterior	497.867	125.719	472.733	116.327	-25.1333	-5.17893	40.8907	8.42586	7.46559	1.53835	-213	12	-43.8904	2.4727	-16	27.2667	5.61852	39.4513	8.12927	7.2028	1.4842	0	213	0	43.8904	0.92412	0.00216	2.66543
CC_Mid_Posterior	447.667	98.2258	420.3	95.0862	-27.3667	-6.30593	29.3651	6.76641	5.36131	1.23537	-102	15	-23.5032	3.45635	-25	29.7667	6.85894	26.8414	6.18489	4.90055	1.1292	0	102	0	23.5032	0.91693	2e-05	4.72229
CC_Posterior	884.033	161.997	873.233	163.623	-10.8	-1.22918	19.0524	2.16841	3.47847	0.3959	-55	27	-6.25972	3.07295	-12	17.4667	1.98794	12.9634	1.47541	2.36679	0.26937	1	55	0.11381	6.25972	0.99119	0.00423	2.37402
CSF	1235.9	281.449	1185	240.19	-50.9	-4.20505	97.6123	8.06413	17.8215	1.4723	-340	295	-28.0887	24.3711	-54	77.8333	6.43012	77.0804	6.36791	14.0729	1.16262	1	340	0.08261	28.0887	0.91451	0.00785	2.10523
Left-Accumbens-area	595.833	130.079	537.767	119.36	-58.0667	-10.2447	101.474	17.9029	18.5265	3.26861	-265	145	-46.7537	25.5822	-63.5	89.7333	15.8316	73.8591	13.0309	13.4848	2.3791	1	265	0.17643	46.7537	0.59226	0.00392	2.4064
Left-Amygdala	1747.57	345.398	1653.13	294.236	-94.4333	-5.55376	144.248	8.4834	26.3359	1.54885	-472	202	-27.759	11.8799	-88	139.9	8.22772	98.9222	5.81776	18.0606	1.06217	6	472	0.35287	27.759	0.86175	0.00122	2.91509
Left-Caudate	3857.53	567.812	3911.87	579.282	54.3333	1.39865	136.094	3.50334	24.8473	0.63962	-146	641	-3.75833	16.5006	38	86.2667	2.22068	117.801	3.03243	21.5074	0.55364	1	641	0.02574	16.5006	0.96836	0.03698	1.43203
Left-Cerebellum-Cortex	47953.5	6625.05	47426.1	9027.1	-527.367	-1.10583	4523.28	9.48479	825.834	1.73168	-17993	3891	-37.7292	8.15897	820	2880.03	6.03909	3488.14	7.31423	636.845	1.33539	65	17993	0.1363	37.7292	0.83978	0.5281	0.27728
Left-Cerebellum-White-Matter	16468.5	2584.84	15302.1	2830.53	-1166.4	-7.34262	1601.65	10.0826	292.421	1.84082	-3429	2678	-21.586	16.8583	-1403	1707	10.7458	978.965	6.16269	178.734	1.12515	115	3429	0.72394	21.586	0.74951	0.00041	3.38461
Left-Hippocampus	3935.2	486.71	3899.03	487.929	-36.1667	-0.9233	145.387	3.71159	26.544	0.67764	-264	338	-6.73965	8.6288	-42.5	118.7	3.03029	88.9665	2.27123	16.243	0.41467	1	338	0.02553	8.6288	0.95425	0.18352	0.736312
Left-Inf-Lat-Vent	390.5	289.495	362.233	283.749	-28.2667	-7.51041	47.1263	12.5214	8.60405	2.28608	-110	90	-29.2268	23.9128	-32.5	45.0667	11.9741	30.7638	8.17388	5.61667	1.49234	0	110	0	29.2268	0.98211	0.00267	2.57409
Left-Lateral-Ventricle	8831.2	6364.39	9011.07	6429.18	179.867	2.01619	178.092	1.9963	32.5151	0.36447	-24	880	-0.26902	9.86422	165	185.6	2.08045	171.899	1.92687	31.3843	0.3518	13	880	0.14572	9.86422	0.99923	1e-05	5.23795
Left-Pallidum	1777.87	252.297	1838.53	238.88	60.6667	3.35509	111.522	6.16755	20.361	1.12603	-167	258	-9.2357	14.2683	63	101	5.58567	75.4431	4.17227	13.774	0.76175	3	258	0.16591	14.2683	0.87166	0.00579	2.23758
Left-Putamen	6048.8	737	5935.3	760.954	-113.5	-1.89418	189.544	3.16325	34.6058	0.57753	-550	222	-9.17883	3.70491	-74.5	165.367	2.75977	144.79	2.41637	26.4349	0.44117	12	550	0.20027	9.17883	0.95779	0.0027	2.56797
Left-Thalamus-Proper	6943.4	854.342	7117.57	916.679	174.167	2.47731	330.306	4.69819	60.3053	0.85777	-367	997	-5.22012	14.1811	123.5	283.767	4.03623	239.127	3.40129	43.6584	0.62099	17	997	0.2418	14.1811	0.91424	0.00726	2.1393
Left-VentralDC	3831.23	409.884	3959.03	421.865	127.8	3.28102	194.287	4.98794	35.4717	0.91067	-271	518	-6.9574	13.2987	95.5	177.533	4.55782	148.454	3.81126	27.1038	0.69584	6	518	0.15404	13.2987	0.85058	0.00116	2.9348
Left-choroid-plexus	1564.4	312.543	1544.33	314.454	-20.0667	-1.29099	107.663	6.92648	19.6565	1.2646	-267	217	-17.1774	13.9607	-13	84.8667	5.45989	67.5067	4.34304	12.325	0.79293	6	267	0.38601	17.1774	0.94095	0.31576	0.500646
Left-vessel	92.0333	47.1699	99.7333	50.5719	7.7	8.03059	19.3696	20.2013	3.5364	3.68823	-35	52	-36.5027	54.2326	5.5	15.6333	16.3045	13.5532	14.1351	2.47446	2.5807	1	52	1.04293	54.2326	0.9122	0.03773	1.42326
Optic-Chiasm	188.133	100.471	188.333	99.2622	0.2	0.10625	63.9458	33.9716	11.6748	6.20233	-151	110	-80.2196	58.4381	1	49	26.0315	40.0663	21.2855	7.31508	3.88617	1	151	0.53126	80.2196	0.80116	0.98645	0.00592378
Right-Accumbens-area	682.333	110.667	619.933	100.994	-62.4	-9.58329	56.1756	8.62736	10.2562	1.57513	-195	37	-29.9478	5.6824	-50	66.4	10.1976	51.2126	7.86515	9.3501	1.43597	2	195	0.30716	29.9478	0.71471	0	5.9025
Right-Amygdala	1788.57	342.957	1654.03	305.583	-134.533	-7.8158	121.277	7.04568	22.1421	1.28636	-447	99	-25.9687	5.75147	-125.5	145.667	8.4626	107.15	6.22493	19.5628	1.13651	0	447	0	25.9687	0.85297	0	5.8823
Right-Caudate	3949.07	568.6	4040.93	591.697	91.8667	2.29954	174.363	4.36452	31.8341	0.79685	-69	872	-1.72716	21.8273	60.5	108.333	2.71172	164.292	4.11245	29.9956	0.75083	5	872	0.12516	21.8273	0.94413	0.0073	2.13685
Right-Cerebellum-Cortex	48115.4	7181.44	49271.3	8978.6	1155.9	2.37383	2973.2	6.10596	542.829	1.11479	-6337	6652	-13.0141	13.661	1295.5	2508.43	5.15149	1926.88	3.95717	351.799	0.72248	142	6652	0.29162	13.661	0.92554	0.04184	1.37845
Right-Cerebellum-White-Matter	16359.6	2500.94	15613.2	2611.85	-746.367	-4.66876	1487.33	9.30369	271.548	1.69861	-4464	1468	-27.9237	9.1828	-545.5	1291.37	8.0779	1031.16	6.4502	188.262	1.17764	95	4464	0.59425	27.9237	0.79761	0.01019	1.99181
Right-Hippocampus	4057.3	467.02	4002.9	482.246	-54.4	-1.34984	112.649	2.79519	20.5668	0.51033	-295	244	-7.31992	6.05444	-60	94.9333	2.35561	80.1752	1.98941	14.6379	0.36321	3	295	0.07444	7.31992	0.96631	0.01305	1.88438
Right-Inf-Lat-Vent	340.767	269.39	336.267	270.4	-4.5	-1.32933	36.7871	10.8672	6.71638	1.98406	-118	66	-34.858	19.4968	-12.5	28.6333	8.45847	22.9369	6.77571	4.18769	1.23707	0	118	0	34.858	0.99088	0.50816	0.294004
Right-Lateral-Ventricle	7813.47	4161.14	7943.47	4202.91	130	1.65007	176.755	2.24352	32.2709	0.40961	-254	468	-3.22398	5.94024	102.5	170.8	2.16793	136.186	1.72858	24.864	0.31559	3	468	0.03808	5.94024	0.99865	0.00037	3.43135
Right-Pallidum	1565.93	185.729	1592.83	180.64	26.9	1.7032	88.4192	5.59834	16.1431	1.02211	-153	239	-9.68733	15.1325	24	71.1	4.50176	57.7667	3.65755	10.5467	0.66777	1	239	0.06332	15.1325	0.87706	0.10641	0.973015
Right-Putamen	5736.37	672.097	5602.6	705.413	-133.767	-2.35942	140.213	2.47312	25.5993	0.45153	-397	231	-7.0024	4.07445	-164	169.1	2.98264	92.6794	1.63471	16.9209	0.29846	11	397	0.19402	7.0024	0.96148	1e-05	4.86869
Right-Thalamus-Proper	7114.6	914.214	7267.6	871.68	153	2.12763	320.601	4.45831	58.5335	0.81397	-497	1023	-6.91132	14.2259	86	261	3.62949	237.763	3.30635	43.4094	0.60366	0	1023	0	14.2259	0.92354	0.01405	1.8524
Right-VentralDC	3783.53	417.928	3856.17	400.742	72.6333	1.90147	198.918	5.20748	36.3173	0.95075	-220	507	-5.75939	13.2728	33	157.633	4.12669	138.999	3.63886	25.3776	0.66436	0	507	0	13.2728	0.87094	0.05495	1.26005
Right-choroid-plexus	1731.5	374.886	1703.7	358.702	-27.8	-1.61854	156.887	9.13406	28.6434	1.66764	-295	515	-17.1751	29.9837	-59.5	114.933	6.69151	108.387	6.31037	19.7887	1.15211	7	515	0.40755	29.9837	0.90874	0.3398	0.468782
Right-vessel	75.4	45.8134	81.7333	50.0027	6.33333	8.06109	13.2933	16.9198	2.42702	3.08912	-21	41	-26.7289	52.185	5.5	11.4667	14.5948	9.06579	11.539	1.65518	2.10672	1	41	1.2728	52.185	0.95431	0.01419	1.84792
ctx-lh-bankssts	2561	458.958	2438.3	447.047	-122.7	-4.90869	314.947	12.5996	57.5012	2.30037	-830	511	-33.2047	20.4429	-136.5	260.233	10.4108	211.446	8.45902	38.6046	1.5444	1	830	0.04001	33.2047	0.73355	0.04144	1.38261
ctx-lh-caudalanteriorcingulate	2105.57	658.963	2153.23	757.535	47.6667	2.2385	269.42	12.6524	49.1891	2.31	-436	979	-20.4752	45.9754	22	172.933	8.12122	209.763	9.85079	38.2973	1.7985	6	979	0.28177	45.9754	0.92814	0.34053	0.467839
ctx-lh-caudalmiddlefrontal	7348.63	1184.35	7244.8	995.055	-103.833	-1.42301	698.485	9.5726	127.525	1.74771	-1294	1281	-17.734	17.5558	-207.5	592.233	8.11644	369.053	5.0578	67.3795	0.92342	32	1294	0.43855	17.734	0.79817	0.42216	0.374527
ctx-lh-cuneus	3101.4	431.529	3238.83	476.565	137.433	4.33528	390.465	12.317	71.2887	2.24877	-362	1251	-11.4191	39.4623	56	266.167	8.39612	314.188	9.91093	57.3626	1.80948	19	1251	0.59935	39.4623	0.60434	0.06372	1.19573
ctx-lh-entorhinal	1810.23	371.018	1856.17	440.852	45.9333	2.50564	338.168	18.4469	61.7407	3.36792	-734	671	-40.0393	36.6027	18	265.533	14.4847	208.808	11.3904	38.123	2.07959	7	734	0.38185	40.0393	0.65981	0.46288	0.334533
ctx-lh-frontalpole	691.3	210.767	785.667	197.143	94.3667	12.7784	100.693	13.635	18.3839	2.48941	-92	297	-12.458	40.2176	111.5	109.567	14.8367	83.2606	11.2745	15.2012	2.05844	3	297	0.40624	40.2176	0.78639	2e-05	4.75637
ctx-lh-fusiform	9806.97	1925.71	10163.2	1830.41	356.233	3.56766	646.135	6.471	117.968	1.18144	-550	2521	-5.50822	25.2477	179.5	492.3	4.93035	545.942	5.46757	99.6749	0.99824	4	2521	0.04006	25.2477	0.92545	0.00523	2.28114
ctx-lh-inferiorparietal	12992	2472.64	13188.6	2243.2	196.633	1.50213	931.877	7.11883	170.137	1.29971	-1739	2446	-13.2846	18.6856	198	723.5	5.52699	605.715	4.6272	110.588	0.84481	53	2446	0.40488	18.6856	0.92125	0.25722	0.589694
ctx-lh-inferiortemporal	9732.03	2316.49	10564.3	2244.65	832.3	8.20147	877.761	8.64944	160.256	1.57916	-730	2573	-7.19341	25.3543	648	956.167	9.42205	735.727	7.24984	134.325	1.32363	33	2573	0.32518	25.3543	0.86613	1e-05	4.83027
ctx-lh-insula	6570.33	779.634	7365.77	939.705	795.433	11.4154	421.085	6.04308	76.8792	1.10331	239	2265	3.42994	32.5055	724	795.433	11.4154	421.085	6.04308	76.8792	1.10331	239	2265	3.42994	32.5055	0.55433	0	30
ctx-lh-isthmuscingulate	2667.9	462.117	2872.33	486.437	204.433	7.37995	232.634	8.39798	42.4729	1.53325	-332	564	-11.985	20.3602	277	259.567	9.37024	166.296	6.00322	30.3614	1.09603	14	564	0.50539	20.3602	0.79984	4e-05	4.37041
ctx-lh-lateraloccipital	12728.3	2250.11	12708.2	1827.44	-20.1	-0.15804	1205.85	9.48124	220.157	1.73103	-4033	1700	-31.7103	13.3666	204.5	824.167	6.48019	867.072	6.81754	158.305	1.24471	53	4033	0.41672	31.7103	0.83219	0.92788	0.0325069
ctx-lh-lateralorbitofrontal	8221.13	1190.49	8505.67	1391.7	284.533	3.40213	372.005	4.44801	67.9185	0.81209	-564	928	-6.74367	11.096	290	371.8	4.44556	281.312	3.36361	51.3603	0.61411	0	928	0	11.096	0.9367	0.00024	3.62212
ctx-lh-lingual	7075.93	1131.79	6912.77	1167.06	-163.167	-2.33284	412.558	5.89845	75.3225	1.07691	-1681	623	-24.0337	8.90719	-102	295.7	4.2277	327.555	4.68314	59.8031	0.85502	27	1681	0.38603	24.0337	0.92796	0.03865	1.41283
ctx-lh-medialorbitofrontal	4561.4	785.194	5465.37	784.796	903.967	18.0311	734.545	14.6517	134.109	2.67502	-558	2371	-11.1302	47.2934	786.5	964.567	19.2398	649.937	12.964	118.662	2.3669	1	2371	0.01995	47.2934	0.17971	0	6.62266
ctx-lh-middletemporal	10270.9	1704.31	10606.6	1499.15	335.667	3.21558	664.688	6.3675	121.355	1.16254	-1263	2081	-12.0991	19.9353	336	563.733	5.40038	479.18	4.59039	87.486	0.83809	8	2081	0.07664	19.9353	0.89622	0.00977	2.01007
ctx-lh-paracentral	4179.4	789.545	4170.17	771.326	-9.23333	-0.22117	439.035	10.5163	80.1564	1.92001	-789	707	-18.8992	16.935	79.5	365.567	8.75654	233.65	5.5967	42.6585	1.02181	14	789	0.33535	18.8992	0.84659	0.90909	0.0413926
ctx-lh-parahippocampal	2500.17	463.239	2252.73	338.257	-247.433	-10.4119	351.829	14.8048	64.2348	2.70297	-1005	428	-42.29	18.0101	-217	334.1	14.0588	267.667	11.2633	48.8692	2.05639	29	1005	1.22031	42.29	0.49412	0.0006	3.22402
ctx-lh-parsopercularis	5287.23	711.062	5237.97	636.901	-49.2667	-0.93617	333.092	6.32941	60.8139	1.15559	-681	518	-12.9404	9.84304	-5.5	257.867	4.89999	211.359	4.01625	38.5887	0.73326	17	681	0.32303	12.9404	0.87956	0.42447	0.372156
ctx-lh-parsorbitalis	2502.93	583.457	2363.87	409.271	-139.067	-5.71491	303.532	12.4736	55.4172	2.27736	-945	273	-38.8346	11.2189	-78.5	245.933	10.1066	222.642	9.14943	40.6487	1.67045	23	945	0.94518	38.8346	0.78995	0.01793	1.74644
ctx-lh-parstriangularis	3833.83	887.394	3783.77	639.579	-50.0667	-1.3145	470.611	12.3559	85.9215	2.25587	-1467	916	-38.5161	24.0496	-20.5	341.333	8.9617	321.78	8.44832	58.7487	1.54245	4	1467	0.10502	38.5161	0.81861	0.5646	0.24826
ctx-lh-pericalcarine	2194.07	433.418	2280.3	391.737	86.2333	3.85455	333.646	14.9136	60.9151	2.72285	-615	1228	-27.4899	54.8905	65	211.1	9.43597	270.022	12.0698	49.2991	2.20362	3	1228	0.1341	54.8905	0.66476	0.16753	0.775897
ctx-lh-postcentral	11173.5	1736.39	10974.2	1713.4	-199.267	-1.79944	542.48	4.89876	99.0428	0.89439	-1670	1686	-15.0806	15.2251	-153.5	382.733	3.4562	428.748	3.87172	78.2783	0.70688	3	1686	0.02709	15.2251	0.94566	0.0536	1.27083
ctx-lh-posteriorcingulate	4037.97	764.259	3831.43	692.357	-206.533	-5.24902	372.327	9.46266	67.9774	1.72764	-1655	200	-42.0617	5.08298	-89.5	272.267	6.91963	325.683	8.2772	59.4613	1.5112	3	1655	0.07624	42.0617	0.8368	0.005	2.30127
ctx-lh-precentral	14994	2096.08	14904	2161.69	-89.9667	-0.60182	515.229	3.44657	94.0675	0.62926	-1219	1256	-8.15438	8.40189	-123.5	388.233	2.59705	343.382	2.29702	62.6927	0.41938	3	1256	0.02007	8.40189	0.9708	0.34677	0.459957
ctx-lh-precuneus	10716.4	1580.45	11000.3	1618	283.967	2.61519	472.809	4.35434	86.3228	0.79499	-589	1385	-5.4244	12.7552	359.5	447.1	4.11757	316.504	2.91485	57.7855	0.53218	38	1385	0.34996	12.7552	0.94241	0.00264	2.57892
ctx-lh-rostralanteriorcingulate	2450.2	604.735	3010.77	767.398	560.567	20.5299	357.343	13.0872	65.2416	2.38938	-147	1144	-5.38366	41.8973	585.5	570.633	20.8986	340.461	12.4689	62.1595	2.2765	4	1144	0.14649	41.8973	0.60556	0	30
ctx-lh-rostralmiddlefrontal	16725	3820.62	17440.3	3777.11	715.3	4.18728	719.048	4.20922	131.28	0.7685	-526	2184	-3.07914	12.7849	626	805.367	4.71452	612.655	3.58641	111.855	0.65479	46	2184	0.26928	12.7849	0.96526	1e-05	5.13836
ctx-lh-superiorfrontal	24562.8	2985.24	24516.8	2897.31	-46.0333	-0.18759	671.604	2.7368	122.618	0.49967	-1754	1029	-7.14758	4.19319	16	528.9	2.15528	404.8	1.64957	73.906	0.30117	6	1754	0.02445	7.14758	0.97467	0.71008	0.148694
ctx-lh-superiorparietal	15175.6	2314.65	15201.9	2206.39	26.2333	0.17272	684.373	4.50579	124.949	0.82264	-1746	1081	-11.4954	7.11711	137.5	561.433	3.69638	378.156	2.48971	69.0416	0.45456	43	1746	0.2831	11.4954	0.95562	0.83517	0.0782251
ctx-lh-superiortemporal	12350.6	1835.97	12510.8	1638.04	160.133	1.28821	635.734	5.11422	116.069	0.93372	-1009	2022	-8.117	16.2662	168.5	501.867	4.03732	412.467	3.31813	75.3058	0.6058	20	2022	0.16089	16.2662	0.9313	0.17824	0.748989
ctx-lh-supramarginal	11761.5	1743.22	11653	1777.97	-108.5	-0.92677	848.94	7.25138	154.995	1.32392	-2228	1569	-19.0309	13.4019	-260.5	647.967	5.53473	546.387	4.66707	99.7562	0.85209	46	2228	0.39292	19.0309	0.88562	0.48949	0.310256
ctx-lh-temporalpole	2017.8	383.921	2505.07	330.268	487.267	21.5468	326.487	14.4372	59.608	2.63585	-112	1320	-4.95261	58.3701	443	496.2	21.9418	312.258	13.8079	57.0102	2.52098	22	1320	0.97283	58.3701	0.08822	0	30
ctx-lh-transversetemporal	1319.83	293.109	1271.7	269.928	-48.1333	-3.71466	123.602	9.5389	22.5665	1.74156	-481	170	-37.1209	13.1197	-28	91.1333	7.03316	95.302	7.35487	17.3997	1.34281	1	481	0.07717	37.1209	0.893	0.04152	1.38176
ctx-rh-bankssts	2517.03	445.09	2426.5	386.827	-90.5333	-3.6627	346.061	14.0006	63.1819	2.55614	-604	483	-24.436	19.5407	-90.5	306.333	12.3933	176.526	7.1417	32.2291	1.30389	24	604	0.97097	24.436	0.64566	0.16258	0.788935
ctx-rh-caudalanteriorcingulate	2306.5	620.877	2281.9	553.855	-24.6	-1.07227	264.231	11.5174	48.2418	2.10277	-859	659	-37.4423	28.7246	9.5	187	8.15099	185.12	8.06905	33.7981	1.4732	8	859	0.34871	37.4423	0.90151	0.61396	0.211862
ctx-rh-caudalmiddlefrontal	7232.13	1555.99	7018.03	1331.29	-214.1	-3.00488	705.612	9.90321	128.827	1.80807	-1572	1456	-22.0629	20.4349	-272	599.833	8.41861	416.054	5.83929	75.9607	1.0661	47	1572	0.65964	22.0629	0.87473	0.1073	0.969393
ctx-rh-cuneus	3373.9	550.887	3537.93	516.323	164.033	4.74645	370.999	10.7352	67.7349	1.95997	-594	764	-17.1879	22.107	123	324.767	9.39741	237.413	6.86975	43.3454	1.25424	39	764	1.1285	22.107	0.72479	0.02193	1.65894
ctx-rh-entorhinal	1792.23	430.968	1756.43	381.828	-35.8	-2.01766	408.632	23.0302	74.6056	4.20471	-1400	558	-78.9029	31.4484	-97.5	320.867	18.0838	248.597	14.0107	45.3873	2.55799	47	1400	2.64888	78.9029	0.50606	0.63493	0.197274
ctx-rh-frontalpole	874.633	195.995	1033.03	218.305	158.4	16.6067	187.781	19.6869	34.2839	3.59433	-179	512	-18.7664	53.6781	134.5	189	19.8148	155.771	16.331	28.4397	2.98162	4	512	0.41936	53.6781	0.39633	7e-05	4.13801
ctx-rh-fusiform	9319.77	1515.02	9891.67	1727.62	571.9	5.95375	642.876	6.69264	117.372	1.2219	-335	2992	-3.48751	31.1481	514	637.967	6.64153	574.979	5.9858	104.976	1.09285	9	2992	0.09369	31.1481	0.86635	4e-05	4.44153
ctx-rh-inferiorparietal	15982.2	2657.88	16041	2600.24	58.7333	0.36682	729.122	4.55371	133.119	0.83139	-1356	1426	-8.46886	8.90604	196	601.067	3.75395	401.806	2.50947	73.3593	0.45816	2	1426	0.01249	8.90604	0.96256	0.66233	0.178925
ctx-rh-inferiortemporal	9650.33	2855.49	10249.7	2283.31	599.333	6.02345	934.384	9.3908	170.594	1.71452	-2020	2155	-20.3015	21.6583	753.5	941.733	9.46466	572.029	5.74904	104.438	1.04963	167	2155	1.67839	21.6583	0.91109	0.00147	2.83197
ctx-rh-insula	6339.67	841.384	7132.37	1120.62	792.7	11.7681	467.137	6.93491	85.2871	1.26614	-69	1813	-1.02434	26.915	601	797.3	11.8364	458.967	6.81362	83.7955	1.24399	69	1813	1.02434	26.915	0.63095	0	30
ctx-rh-isthmuscingulate	2523.87	470.611	2740.33	480.931	216.467	8.2241	279.786	10.6298	51.0817	1.94072	-438	812	-16.6407	30.8499	245	287.267	10.914	203.436	7.72904	37.1422	1.41112	18	812	0.68386	30.8499	0.74199	0.00021	3.67966
ctx-rh-lateraloccipital	12491	1835.51	12491.5	1846.37	0.43333	0.00347	637.843	5.10632	116.454	0.93228	-1225	1264	-9.80686	10.1191	6	505.567	4.04737	377.403	3.02134	68.904	0.55162	9	1264	0.07205	10.1191	0.94192	0.99706	0.00128117
ctx-rh-lateralorbitofrontal	7752.4	1064.44	8176.43	1330.34	424.033	5.3241	538.435	6.7605	98.3042	1.23429	-786	1433	-9.8689	17.9925	419	549.433	6.8986	404.512	5.07899	73.8534	0.92729	20	1433	0.25112	17.9925	0.84603	0.00017	3.77003
ctx-rh-lingual	6839.83	963.103	7046.57	821.416	206.733	2.97749	442.389	6.37155	80.7688	1.16328	-603	1057	-8.68476	15.2235	136.5	377.2	5.43265	304.523	4.38592	55.5981	0.80076	20	1057	0.28805	15.2235	0.85687	0.01596	1.79705
ctx-rh-medialorbitofrontal	4927.83	809.656	5418.83	882.98	491	9.49098	314.051	6.07057	57.3376	1.10833	8	1439	0.15464	27.8157	445	491	9.49098	314.051	6.07057	57.3376	1.10833	8	1439	0.15464	27.8157	0.78353	0	30
ctx-rh-middletemporal	11443.3	1648.58	11670.5	1489.93	227.167	1.96564	664.934	5.75357	121.4	1.05045	-916	1535	-7.92601	13.2821	292.5	578.833	5.00856	385.901	3.33914	70.4556	0.60964	161	1535	1.39311	13.2821	0.90335	0.07143	1.1461
ctx-rh-paracentral	4716.6	765.556	4657.4	815.598	-59.2	-1.26307	493.861	10.5368	90.1662	1.92375	-965	996	-20.5889	21.2503	-68	390.733	8.33653	299.311	6.38597	54.6464	1.16591	6	996	0.12801	21.2503	0.80842	0.51664	0.286812
ctx-rh-parahippocampal	2290.43	380.646	2056.03	328.299	-234.4	-10.7858	240.629	11.0724	43.9326	2.02153	-699	318	-32.1641	14.6326	-211.5	273.8	12.5987	192.844	8.87358	35.2083	1.62009	26	699	1.19637	32.1641	0.60271	1e-05	4.99941
ctx-rh-parsopercularis	4445.93	983.543	4299.9	775.773	-146.033	-3.33949	442.507	10.1193	80.7904	1.84752	-1758	664	-40.202	15.1844	-105	311.633	7.12644	342.651	7.83575	62.5592	1.43061	30	1758	0.68604	40.202	0.86641	0.08106	1.0912
ctx-rh-parsorbitalis	2839.8	417.619	2896.57	422.864	56.7667	1.97919	221.275	7.7148	40.399	1.40852	-381	706	-13.2837	24.6149	36.5	172.033	5.99799	147.241	5.13361	26.8825	0.93727	5	706	0.17433	24.6149	0.8572	0.1706	0.768024
ctx-rh-parstriangularis	4463.2	951.111	4653	857.934	189.8	4.16402	348.833	7.65304	63.688	1.39725	-399	880	-8.75365	19.3063	224.5	333.667	7.3203	209.233	4.59036	38.2005	0.83808	4	880	0.08776	19.3063	0.90725	0.00578	2.23822
ctx-rh-pericalcarine	2692.6	557.207	2586.63	426.115	-105.967	-4.01447	296.977	11.2508	54.2203	2.0541	-772	382	-29.2467	14.4718	-110	246.367	9.33343	192.411	7.28934	35.1292	1.33085	23	772	0.87134	29.2467	0.80555	0.06036	1.21925
ctx-rh-postcentral	10350.7	1529.43	10201.4	1452.93	-149.267	-1.45257	331.387	3.22484	60.5026	0.58877	-860	681	-8.36896	6.62705	-86	257.467	2.5055	253.557	2.46745	46.2929	0.45049	8	860	0.07785	8.36896	0.9712	0.01977	1.70405
ctx-rh-posteriorcingulate	3825.97	675.757	3623.47	619.318	-202.5	-5.43666	248.369	6.66812	45.3457	1.21743	-868	260	-23.3038	6.9804	-215.5	245.167	6.58216	204.763	5.49741	37.3844	1.00369	16	868	0.42956	23.3038	0.88294	0.00011	3.95218
ctx-rh-precentral	14514.1	1887.75	14394.5	1851.69	-119.6	-0.82743	436.858	3.02233	79.7589	0.5518	-1219	578	-8.43346	3.9988	-72	336.6	2.32871	297.381	2.05738	54.2941	0.37563	7	1219	0.04843	8.43346	0.97159	0.14455	0.839986
ctx-rh-precuneus	11288.3	1798.66	11611.3	1874.76	323	2.821	537.1	4.6909	98.0606	0.85644	-1111	1517	-9.7032	13.2491	429.5	513.733	4.48682	351.255	3.06778	64.1301	0.5601	10	1517	0.08734	13.2491	0.94363	0.00261	2.58373
ctx-rh-rostralanteriorcingulate	1934.03	431.141	2475.57	594.497	541.533	24.5616	293.246	13.3003	53.5391	2.4283	138	1356	6.25907	61.5022	487.5	541.533	24.5616	293.246	13.3003	53.5391	2.4283	138	1356	6.25907	61.5022	0.45014	0	30
ctx-rh-rostralmiddlefrontal	17054.2	3349.3	17662.7	3243.16	608.433	3.50511	1028.96	5.9277	187.861	1.08224	-1821	2259	-10.4906	13.0138	802.5	970.833	5.59286	683.147	3.93553	124.725	0.71853	1	2259	0.00576	13.0138	0.93637	0.00301	2.52213
ctx-rh-superiorfrontal	24411.8	3909.14	24194.3	3625.34	-217.567	-0.89522	806.115	3.31693	147.176	0.60559	-1395	2349	-5.74002	9.66545	-308.5	643.567	2.64809	519.932	2.13937	94.9262	0.39059	34	2349	0.1399	9.66545	0.97625	0.15011	0.823579
ctx-rh-superiorparietal	15428	2540.56	15297.8	2503.31	-130.2	-0.8475	741.085	4.82386	135.303	0.88071	-1824	845	-11.8728	5.50026	22	564.8	3.67639	486.565	3.16714	88.8342	0.57824	9	1824	0.05858	11.8728	0.95693	0.34386	0.463614
ctx-rh-superiortemporal	11849.7	1791.62	12239.5	1642.22	389.8	3.23631	586.859	4.87239	107.145	0.88957	-782	1520	-6.49254	12.6198	452.5	572.533	4.75344	403.1	3.34673	73.5957	0.61103	17	1520	0.14114	12.6198	0.91888	0.00106	2.97535
ctx-rh-supramarginal	11082.1	1696.48	10962.2	1796.57	-119.867	-1.08751	523.462	4.74919	95.5706	0.86708	-1186	862	-10.7602	7.82063	-168.5	432.8	3.92664	308.384	2.79786	56.303	0.51082	77	1186	0.69859	10.7602	0.95428	0.21978	0.658017
ctx-rh-temporalpole	1903.27	475.447	2217.1	255.345	313.833	15.2333	420.7	20.4205	76.809	3.72826	-541	1107	-26.2598	53.7331	234	412.233	20.0096	321.061	15.5841	58.6174	2.84525	5	1107	0.2427	53.7331	0.20135	0.00032	3.49938
ctx-rh-transversetemporal	961.9	219.854	990.9	227.389	29	2.97009	126.467	12.9524	23.0896	2.36477	-426	214	-43.6297	21.9172	45	94.8667	9.71596	86.9129	8.90136	15.868	1.62516	5	426	0.51209	43.6297	0.8373	0.21915	0.659259
wm-lh-bankssts	2709.33	528.117	2779.5	612.413	70.1667	2.55671	450.807	16.4263	82.3057	2.99902	-723	1087	-26.3444	39.6077	-27.5	368.5	13.4273	260.471	9.49094	47.5553	1.7328	15	1087	0.54656	39.6077	0.69163	0.40092	0.396945
wm-lh-caudalanteriorcingulate	2564.5	494.904	3025	665.939	460.5	16.4773	360.016	12.8819	65.7296	2.3519	-119	1434	-4.25798	51.3105	465.5	474.233	16.9687	341.074	12.2041	62.2714	2.22816	0	1434	0	51.3105	0.5742	0	6.92369
wm-lh-caudalmiddlefrontal	6580.73	869.134	6845.2	876.765	264.467	3.93964	484.448	7.2166	88.4477	1.31757	-441	1263	-6.56938	18.8143	231.5	422.067	6.28733	350.373	5.21935	63.9691	0.95292	9	1263	0.13407	18.8143	0.80915	0.00564	2.24897
wm-lh-cuneus	2152.8	267.911	2266.87	285.627	114.067	5.16178	198.799	8.9961	36.2955	1.64246	-252	592	-11.4036	26.7893	94	175.2	7.9282	145.696	6.59308	26.6003	1.20373	13	592	0.58828	26.7893	0.67831	0.00384	2.41572
wm-lh-entorhinal	796.867	222.462	858.433	203.081	61.5667	7.43873	134.857	16.294	24.6214	2.97486	-211	316	-25.4939	38.1804	86	123.3	14.8976	79.8776	9.65113	14.5836	1.76205	13	316	1.57071	38.1804	0.76852	0.0183	1.73749
wm-lh-frontalpole	171.067	53.7664	209.333	57.4248	38.2667	20.1192	35.9827	18.9183	6.56951	3.454	-33	98	-17.3502	51.5247	34.5	42.6667	22.4325	30.4363	16.0023	5.55688	2.9216	4	98	2.10305	51.5247	0.60633	0	5.59125
wm-lh-fusiform	6287.73	1092.83	6584.9	1132.54	297.167	4.61703	303.967	4.72269	55.4965	0.86224	-293	887	-4.55229	13.7812	331.5	353.767	5.49641	232.987	3.61987	42.5373	0.6609	4	887	0.06215	13.7812	0.9295	1e-05	5.02332
wm-lh-inferiorparietal	9075.6	1384.41	9377.17	1324.75	301.567	3.26853	737.836	7.99702	134.71	1.46005	-1133	2240	-12.28	24.2782	179.5	579.833	6.28451	539.147	5.84354	98.4343	1.06688	47	2240	0.50941	24.2782	0.83355	0.03302	1.48123
wm-lh-inferiortemporal	5665.67	1037.87	5943.4	1088.94	277.733	4.78477	479.904	8.26774	87.618	1.50948	-881	1131	-15.1778	19.4848	294.5	457.733	7.88579	305.546	5.26393	55.7849	0.96106	38	1131	0.65466	19.4848	0.86954	0.00358	2.44563
wm-lh-insula	8778.87	1030.31	9365.93	1187.41	587.067	6.47091	626.046	6.90056	114.3	1.25986	-358	2026	-3.94603	22.3315	465.5	651.867	7.18516	555.772	6.12596	101.47	1.11844	11	2026	0.12125	22.3315	0.72566	2e-05	4.76083
wm-lh-isthmuscingulate	3087.53	473.493	3696.87	582.897	609.333	17.9628	292.734	8.62963	53.4458	1.57555	-19	1088	-0.56011	32.0736	629.5	610.6	18.0001	289.991	8.54877	52.9449	1.56078	19	1088	0.56011	32.0736	0.39303	0	30
wm-lh-lateraloccipital	8606.57	1654.13	8683.13	1341.47	76.5667	0.88569	978.546	11.3194	178.657	2.06663	-3693	1385	-42.7191	16.0211	274	622.033	7.19542	750.565	8.68222	137.034	1.58515	0	3693	0	42.7191	0.79404	0.6714	0.173014
wm-lh-lateralorbitofrontal	6678.7	765.241	6822.5	897.33	143.8	2.13018	284.542	4.21507	51.9501	0.76956	-476	836	-7.05123	12.3841	170	258	3.82188	183.021	2.71118	33.4148	0.49499	35	836	0.51847	12.3841	0.92931	0.00972	2.01222
wm-lh-lingual	5301.5	732.069	5170.47	725.241	-131.033	-2.50255	348.081	6.64786	63.5505	1.21373	-1068	574	-20.3973	10.9626	-194.5	291.767	5.57234	225.519	4.30709	41.1739	0.78636	11	1068	0.21008	20.3973	0.87431	0.04828	1.31622
wm-lh-medialorbitofrontal	2983.33	512.19	3390.1	555.223	406.767	12.7644	556.403	17.4601	101.585	3.18776	-935	1182	-29.3405	37.0915	463	582.7	18.2853	359.863	11.2926	65.7016	2.06173	53	1182	1.66315	37.0915	0.28303	0.0004	3.40281
wm-lh-middletemporal	4841.17	885.977	5201.6	809.535	360.433	7.17797	430.245	8.56826	78.5517	1.56434	-608	1241	-12.1082	24.7143	338	464.1	9.24247	310.945	6.19242	56.7706	1.13058	3	1241	0.05974	24.7143	0.7944	8e-05	4.09957
wm-lh-paracentral	4105.17	724.861	4156.53	740.006	51.3667	1.24349	441.677	10.6922	80.6389	1.95211	-781	773	-18.9065	18.7129	97	371.367	8.99008	234.818	5.6845	42.8717	1.03784	5	781	0.12104	18.9065	0.82148	0.52912	0.276441
wm-lh-parahippocampal	1733	345.71	1560.03	242.948	-172.967	-10.505	225.593	13.7012	41.1875	2.50149	-770	298	-46.7654	18.0988	-144.5	206.633	12.5497	194.092	11.788	35.4362	2.15219	6	770	0.36441	46.7654	0.58934	0.00023	3.63421
wm-lh-parsopercularis	3697.77	571.347	3687.7	561.109	-10.0667	-0.27261	194.725	5.27321	35.5518	0.96275	-379	299	-10.2634	8.09698	-3	161.067	4.36172	105.763	2.86408	19.3096	0.52291	1	379	0.02708	10.2634	0.94263	0.77907	0.108422
wm-lh-parsorbitalis	982.833	257.048	933.8	181.945	-49.0333	-5.11661	151.671	15.8268	27.6912	2.88957	-536	207	-55.9314	21.6004	-9	110.1	11.4889	113.804	11.8754	20.7776	2.16814	3	536	0.31305	55.9314	0.75358	0.08712	1.05988
wm-lh-parstriangularis	2928.83	574.488	2997.1	531.067	68.2667	2.304	263.975	8.90914	48.195	1.62658	-789	491	-26.6287	16.5712	106.5	209.667	7.07624	170.376	5.75017	31.1062	1.04983	20	789	0.675	26.6287	0.88256	0.16729	0.776527
wm-lh-pericalcarine	2912.7	530.331	3136.57	617.1	223.867	7.40145	355.637	11.758	64.9302	2.14671	-474	1391	-15.6713	45.989	205.5	301.533	9.96925	290.284	9.59733	52.9984	1.75222	2	1391	0.06612	45.989	0.74836	0.00175	2.75744
wm-lh-postcentral	7172.47	1020.05	7196.23	1081.04	23.7667	0.33081	555.515	7.7323	101.423	1.41172	-1195	1796	-16.6334	24.9988	18.5	367.967	5.12178	411.234	5.72402	75.0807	1.04506	1	1796	0.01392	24.9988	0.86441	0.81637	0.0881097
wm-lh-posteriorcingulate	4550.23	675.768	4610.77	652.853	60.5333	1.32154	348.634	7.61127	63.6516	1.38962	-1070	649	-23.3599	14.1688	99	269.333	5.88	224.264	4.89607	40.9449	0.8939	2	1070	0.04366	23.3599	0.86274	0.34946	0.456604
wm-lh-precentral	13334.7	1919.9	13373	1965.92	38.2667	0.28656	411.049	3.07813	75.047	0.56199	-1246	622	-9.33063	4.65783	100	319.4	2.39182	254.837	1.90834	46.5267	0.34841	37	1246	0.27707	9.33063	0.97817	0.61398	0.211849
wm-lh-precuneus	9307.5	1319.09	9430.73	1347.52	123.233	1.31531	342.273	3.6532	62.4902	0.66698	-575	730	-6.13718	7.79156	181	302.5	3.22869	195.446	2.08607	35.6834	0.38086	26	730	0.27751	7.79156	0.96394	0.05821	1.23501
wm-lh-rostralanteriorcingulate	2125.67	410.399	2901.23	618.312	775.567	30.8567	374.352	14.8939	68.3469	2.71925	266	1613	10.5831	64.1747	729	775.567	30.8567	374.352	14.8939	68.3469	2.71925	266	1613	10.5831	64.1747	0.13211	0	30
wm-lh-rostralmiddlefrontal	12054.8	2659.56	12722.1	2425.03	667.333	5.38675	708.114	5.71593	129.283	1.04358	-905	2068	-7.3052	16.693	685	807.867	6.52114	535.688	4.3241	97.8028	0.78947	4	2068	0.03229	16.693	0.92937	2e-05	4.79175
wm-lh-superiorfrontal	18101.2	2721.23	17838.5	2564.01	-262.733	-1.46208	711.672	3.96037	129.933	0.72306	-1716	885	-9.54934	4.92492	-100.5	585.533	3.25842	472.456	2.62916	86.2582	0.48002	73	1716	0.40624	9.54934	0.96011	0.05248	1.28
wm-lh-superiorparietal	11556.9	1636.51	11892.2	1399.48	335.3	2.85981	543.586	4.6363	99.2447	0.84647	-568	1475	-4.84454	12.5804	335	522.633	4.4576	359.477	3.06602	65.6313	0.55978	25	1475	0.21323	12.5804	0.91509	0.00209	2.67893
wm-lh-superiortemporal	7347	1279.06	7357.07	1141.54	10.0667	0.13692	463.669	6.30668	84.654	1.15144	-1033	629	-14.0505	8.55546	72	373.733	5.0834	265.708	3.61408	48.5115	0.65984	27	1033	0.36725	14.0505	0.92917	0.90616	0.0427954
wm-lh-supramarginal	8315.77	1209.32	8380.03	1236.04	64.2667	0.76985	536.91	6.43168	98.0259	1.17426	-955	878	-11.44	10.5176	53	447.4	5.35943	292.363	3.50223	53.3779	0.63942	36	955	0.43125	11.44	0.90534	0.51724	0.286304
wm-lh-temporalpole	528.767	126.453	634.233	92.8033	105.467	18.137	104.599	17.9878	19.0971	3.28411	-131	316	-22.5279	54.3422	104.5	126.133	21.691	77.3919	13.309	14.1297	2.42988	4	316	0.68788	54.3422	0.27625	1e-05	5.22472
wm-lh-transversetemporal	733.333	178.064	748.633	144.137	15.3	2.06482	97.7481	13.1917	17.8463	2.40846	-201	304	-27.1261	41.0266	23	72.2333	9.74831	66.3271	8.95123	12.1096	1.63426	0	304	0	41.0266	0.81941	0.3983	0.399794
wm-rh-bankssts	2819.73	476.803	2773	517.658	-46.7333	-1.67122	344.422	12.3168	62.8826	2.24873	-642	884	-22.9584	31.6124	-51	256.667	9.17858	229.645	8.21225	41.9272	1.49935	11	884	0.39337	31.6124	0.76365	0.46335	0.33409
wm-rh-caudalanteriorcingulate	2592.27	548.686	2991.8	578.088	399.533	14.3098	247.814	8.87577	45.2445	1.62049	-250	1132	-8.95405	40.5439	382	416.2	14.9067	217.595	7.79343	39.7272	1.42288	45	1132	1.61173	40.5439	0.6933	0	30
wm-rh-caudalmiddlefrontal	5969.77	1159.22	6045.5	1094.97	75.7333	1.26062	568.404	9.46135	103.776	1.7274	-1036	1377	-17.2447	22.9208	211.5	470	7.82338	317.015	5.27687	57.8788	0.96342	23	1377	0.38285	22.9208	0.8748	0.47138	0.326629
wm-rh-cuneus	2176.5	323.284	2349.67	337.043	173.167	7.6518	255.425	11.2866	46.6339	2.06064	-352	835	-15.554	36.8966	155	229.3	10.1322	204.624	9.04182	37.359	1.6508	8	835	0.3535	36.8966	0.59894	0.00087	3.06242
wm-rh-entorhinal	661.667	168.975	714.767	158.882	53.1	7.71559	134.621	19.5608	24.5783	3.5713	-160	308	-23.2485	44.7533	93	124.567	18.0999	70.6237	10.2618	12.8941	1.87355	11	308	1.59833	44.7533	0.62956	0.03914	1.4074
wm-rh-frontalpole	224.933	67.8345	301.667	70.5639	76.7333	29.1429	67.3344	25.5733	12.2935	4.66902	-77	218	-29.2442	82.7953	69.5	86.6	32.8902	53.5425	20.3352	9.77548	3.71268	10	218	3.79795	82.7953	0.17498	0	6.07859
wm-rh-fusiform	6023.73	980.296	6372.33	1095.53	348.6	5.62436	309.47	4.99304	56.5013	0.9116	-271	910	-4.37235	14.6821	333	392.667	6.33534	248.958	4.01673	45.4534	0.73335	21	910	0.33882	14.6821	0.90357	0	5.99427
wm-rh-inferiorparietal	10945.6	1520.99	11173.2	1519.74	227.6	2.05797	650.616	5.88291	118.786	1.07407	-763	2237	-6.89909	20.2271	159	492.4	4.45231	475.47	4.29922	86.8085	0.78493	39	2237	0.35264	20.2271	0.90069	0.06526	1.18533
wm-rh-inferiortemporal	5290.57	1192.06	5538.63	1028.24	248.067	4.58144	460.279	8.50071	84.0351	1.55201	-688	985	-12.7064	18.1916	264.5	450.333	8.31702	256.365	4.7347	46.8056	0.86443	77	985	1.42208	18.1916	0.8937	0.0062	2.20778
wm-rh-insula	8422.97	1030.42	9156.27	1379.37	733.3	8.3428	632.805	7.19946	115.534	1.31443	-352	2238	-4.00473	25.4619	658	758.3	8.62722	601.553	6.8439	109.828	1.24952	23	2238	0.26167	25.4619	0.71338	0	6.22472
wm-rh-isthmuscingulate	2961.83	429.39	3470.1	529.325	508.267	15.8045	239.381	7.44352	43.7048	1.359	26	1110	0.80847	34.5153	476	508.267	15.8045	239.381	7.44352	43.7048	1.359	26	1110	0.80847	34.5153	0.47075	0	30
wm-rh-lateraloccipital	8506	1269.48	8678.47	1291.33	172.467	2.00724	597.931	6.95897	109.167	1.27053	-1337	1577	-15.5606	18.3538	132.5	474.4	5.52127	394.305	4.58908	71.9899	0.83785	14	1577	0.16294	18.3538	0.88584	0.12499	0.903128
wm-rh-lateralorbitofrontal	6444.27	899.307	6865.67	1123.2	421.4	6.33211	549.26	8.25338	100.281	1.50685	-500	1730	-7.51319	25.9956	307.5	544.4	8.18036	422.843	6.3538	77.2003	1.16004	22	1730	0.33058	25.9956	0.78218	0.00023	3.63746
wm-rh-lingual	5260.93	821.814	5449.5	815.11	188.567	3.52118	380.168	7.09903	69.4089	1.2961	-537	998	-10.0276	18.636	165.5	324.833	6.06574	268.619	5.01603	49.0429	0.9158	6	998	0.11204	18.636	0.87067	0.011	1.95861
wm-rh-medialorbitofrontal	3196.77	529.675	3460.6	557.006	263.833	7.92606	252.802	7.59465	46.1551	1.38659	-306	769	-9.19282	23.1022	273.5	294.167	8.83733	215.405	6.47117	39.3273	1.18147	5	769	0.15021	23.1022	0.78963	0	5.46129
wm-rh-middletemporal	5593.2	938.382	5862.6	932.5	269.4	4.70329	492.827	8.60397	89.9774	1.57086	-627	1332	-10.9464	23.2546	221.5	436.2	7.61536	348.031	6.07607	63.5415	1.10933	41	1332	0.71579	23.2546	0.82755	0.00558	2.25329
wm-rh-paracentral	5160.27	842.184	5071.1	981.68	-89.1667	-1.74301	424.176	8.29168	77.4436	1.51385	-792	714	-15.4818	13.9571	-152	367.5	7.18379	220.084	4.30214	40.1816	0.78546	8	792	0.15638	15.4818	0.89135	0.25898	0.586728
wm-rh-parahippocampal	1790.8	330.945	1565.6	278.966	-225.2	-13.4191	219.086	13.0548	39.9995	2.38347	-773	208	-46.0613	12.3942	-174.5	252.6	15.0518	185.622	11.0608	33.8898	2.01941	14	773	0.83423	46.0613	0.54171	0	5.35549
wm-rh-parsopercularis	3387.7	762.593	3293.2	671.468	-94.5	-2.82896	314.894	9.42669	57.4915	1.72107	-952	284	-28.4992	8.50185	-15.5	260.3	7.79236	195.713	5.85889	35.7322	1.06968	23	952	0.68853	28.4992	0.89878	0.11103	0.954549
wm-rh-parsorbitalis	1181	278.149	1210.77	255.389	29.7667	2.48909	113.105	9.45789	20.6501	1.72677	-250	230	-20.905	19.2326	38	95.9	8.01918	64.7725	5.41629	11.8258	0.98887	2	250	0.16724	20.905	0.90721	0.16016	0.795441
wm-rh-parstriangularis	3128.77	682.861	3318.37	630.952	189.6	5.88168	230.242	7.14245	42.0362	1.30403	-238	558	-7.38313	17.31	205	252.667	7.83811	155.426	4.82155	28.3768	0.88029	2	558	0.06204	17.31	0.90109	0.0001	4.00592
wm-rh-pericalcarine	3332.87	743.258	3304.37	669.929	-28.5	-0.85879	286.625	8.63687	52.3302	1.57687	-831	504	-25.0405	15.187	-30.5	214.767	6.47157	187.826	5.65977	34.2922	1.03333	1	831	0.03013	25.0405	0.91979	0.59018	0.229017
wm-rh-postcentral	7032.43	1098.64	6993	1038.46	-39.4333	-0.56231	307.671	4.38733	56.1728	0.80101	-653	707	-9.31166	10.0817	-22.5	229.5	3.27263	204.41	2.91485	37.32	0.53218	13	707	0.18538	10.0817	0.95927	0.48828	0.311337
wm-rh-posteriorcingulate	4179.9	633.296	4250.03	579.176	70.1333	1.66391	306.17	7.26389	55.8988	1.3262	-491	747	-11.649	17.7226	15.5	228.6	5.42353	211.586	5.01988	38.6302	0.9165	1	747	0.02372	17.7226	0.87045	0.21962	0.658321
wm-rh-precentral	13382.3	1866.25	13474.6	1917.39	92.2333	0.68685	373.315	2.78003	68.1576	0.50756	-703	881	-5.23515	6.5607	49.5	282.367	2.10275	256.289	1.90855	46.7917	0.34845	11	881	0.08192	6.5607	0.98	0.18644	0.729471
wm-rh-precuneus	9933.27	1427.12	10111	1585.32	177.767	1.77374	523.15	5.21994	95.5137	0.95303	-1083	1627	-10.8061	16.234	262	431.5	4.30546	337.29	3.36544	61.5804	0.61444	30	1627	0.29934	16.234	0.93507	0.07289	1.13735
wm-rh-rostralanteriorcingulate	1536.63	255.164	2173.67	332.989	637.033	34.3386	232.092	12.5107	42.374	2.28413	206	1153	11.1042	62.1513	618.5	637.033	34.3386	232.092	12.5107	42.374	2.28413	206	1153	11.1042	62.1513	0	0	30
wm-rh-rostralmiddlefrontal	12297	2798.26	12984	2677.02	687	5.43491	776.432	6.14241	141.756	1.12145	-616	2142	-4.87322	16.9455	713.5	820.4	6.49025	628.351	4.97094	114.721	0.90756	7	2142	0.05538	16.9455	0.93071	4e-05	4.41047
wm-rh-superiorfrontal	18188.5	2620.91	18001.7	2426.36	-186.8	-1.03232	752.173	4.15678	137.327	0.75892	-1747	2004	-9.65455	11.0748	-207.5	568.8	3.14339	516.886	2.8565	94.3701	0.52152	4	2004	0.02211	11.0748	0.95442	0.18423	0.73464
wm-rh-superiorparietal	11391.8	1776.55	11520.9	1783.18	129.167	1.12747	828.271	7.2298	151.221	1.31997	-1728	2217	-15.0833	19.3517	203	612.633	5.34754	561.276	4.89926	102.475	0.89448	93	2217	0.81178	19.3517	0.89265	0.40002	0.397922
wm-rh-superiortemporal	6426.6	980.557	6496.27	993.677	69.6667	1.07819	423.915	6.56069	77.3958	1.19781	-692	1007	-10.7097	15.5848	56.5	327	5.0608	272.228	4.21312	49.7018	0.76921	2	1007	0.03095	15.5848	0.90835	0.37546	0.425435
wm-rh-supramarginal	8509.23	1355.16	8617.97	1491.71	108.733	1.26972	398.679	4.6555	72.7884	0.84997	-626	1314	-7.31001	15.344	14	287.2	3.35373	292.997	3.42142	53.4937	0.62466	6	1314	0.07006	15.344	0.95929	0.14602	0.835578
wm-rh-temporalpole	585.533	192.14	610.867	138.026	25.3333	4.23493	152.252	25.4516	27.7972	4.64681	-355	367	-59.3447	61.3507	39	110.733	18.5111	105.64	17.6596	19.2871	3.22419	4	367	0.66867	61.3507	0.58769	0.36962	0.432245
wm-rh-transversetemporal	506.8	136.513	532.933	104.883	26.1333	5.02693	89.8787	17.2888	16.4095	3.15649	-314	233	-60.4001	44.8192	32.5	66.6	12.811	64.7779	12.4605	11.8268	2.27496	11	314	2.11593	60.4001	0.71545	0.1221	0.913287
Intracranial Volume	1.44872e+06	160436	1.50648e+06	156578	57764.3	3.90933	70842.1	4.7944	12933.9	0.87533	10545.6	346791	0.7137	23.4699	28574.5	57764.3	3.90933	70842.1	4.7944	12933.9	0.87533	10545.6	346791	0.7137	23.4699	0.84206	0.00011	3.95264
Ventricles	17375.9	10143	17653	10226.8	277.1	1.58212	287.619	1.64218	52.5117	0.29982	-275	1291	-1.57013	7.37104	209	304.1	1.73628	257.858	1.47226	47.0783	0.2688	13	1291	0.07422	7.37104	0.99924	1e-05	4.93025
Left Medial-inferior Temporal Gyrus	30509.8	5115.45	32315.9	4985.57	1806.13	5.74966	1676.06	5.33559	306.006	0.97414	-1901	5043	-6.05166	16.0539	1704.5	2027.8	6.45532	1389.25	4.42256	253.642	0.80744	34	5043	0.10824	16.0539	0.88637	0	5.68065
Right Medial-inferior Temporal Gyrus	31977.4	5924.31	33321.4	5105.72	1343.97	4.11636	1808.58	5.5394	330.2	1.01135	-2196	4770	-6.72601	14.6098	1489.5	1874.83	5.74232	1226.09	3.75531	223.852	0.68562	8	4770	0.0245	14.6098	0.91989	0.00033	3.48074
Left Superior Temporal Gyrus	19697.6	2893.19	19867.8	2564.98	170.2	0.86035	1010.16	5.10625	184.428	0.93227	-1965	2636	-9.9329	13.3247	272.5	801.933	4.0537	620.571	3.13693	113.3	0.57272	124	2636	0.62681	13.3247	0.93207	0.3637	0.439258
Right Superior Temporal Gyrus	18276.3	2580.15	18735.8	2415.72	459.467	2.48279	920.149	4.97216	167.996	0.90779	-1109	2381	-5.99264	12.8661	571	831.4	4.49259	591.61	3.19685	108.013	0.58366	55	2381	0.2972	12.8661	0.91819	0.01053	1.97763
Left Temporal Lobe	83424.9	11317.6	86171	10726.4	2746.13	3.23844	2263.81	2.66965	413.313	0.48741	-827	7308	-0.97526	8.61813	2659	2905.87	3.42681	2047.17	2.41417	373.76	0.44076	131	7308	0.15448	8.61813	0.94938	0	6.52575
Right Temporal Lobe	81935.7	11775.9	84422.7	10816.8	2487	2.98993	2498.14	3.00332	456.096	0.54833	-786	8178	-0.94495	9.83178	1888.5	2661	3.19912	2305.22	2.7714	420.874	0.50599	92	8178	0.1106	9.83178	0.95277	1e-05	5.14193
Determinant Talairach transform matrix	1.3607	0.150548	1.30671	0.136054	-0.0539871	-4.04791	0.0632727	4.74414	0.011552	0.866157	-0.256669	-0.00681461	-19.2449	-0.510954	-0.0317371	0.0539871	4.04791	0.0632727	4.74414	0.011552	0.866157	0.00681461	0.256669	0.510954	19.2449	0.84061	6e-05	4.20188

## Sheet: Between-version HP
v4.3.1 vs. v4.5.0
Struct	Mean1	sd1	Mean2	sd2	Mean diff	Mean diff %	sd Diff	sd Diff %	se Diff	se Diff %	min Diff	max Diff	min Diff %	max Diff %	median	Mean AbsDiff	Mean AbsDiff %	sd AbsDiff	sd AbsDiff %	se AbsDiff	se AbsDiff %	min AbsDiff	max AbsDiff	min AbsDiff %	max AbsDiff %	ICC	p	-log10(p)
3rd-Ventricle	1039.62	445.362	1032.76	440.443	-6.86207	-0.66224	21.9573	2.11904	4.07737	0.3935	-96	26	-9.26471	2.50919	-2	12.5172	1.20801	19.1994	1.85288	3.56523	0.34407	0	96	0	9.26471	0.99869	0.1035	0.985054
4th-Ventricle	1988.52	787.405	1980.86	788.589	-7.65517	-0.38571	33.6625	1.69611	6.25097	0.31496	-110	45	-5.54243	2.26736	0	20.4828	1.03204	27.5559	1.38843	5.11701	0.25782	0	110	0	5.54243	0.99907	0.23092	0.636545
5th-Ventricle	7.03448	9.09664	6.55172	7.96235	-0.48276	-7.1066	2.58596	38.0674	0.4802	7.06895	-10	6	-147.208	88.3249	0	1.17241	17.2589	2.34626	34.5388	0.43569	6.4137	0	10	0	147.208	0.95423	0.32335	0.490327
Brain-Stem	18195	2259.23	18201.1	2267.64	6.13793	0.03373	95.9202	0.52709	17.8119	0.09788	-110	413	-0.60446	2.26947	0	52.8965	0.29067	79.635	0.4376	14.7879	0.08126	0	413	0	2.26947	0.99913	0.73297	0.134914
CC_Anterior	938.207	157.219	946.103	163.042	7.89655	0.83814	32.9397	3.49621	6.11675	0.64923	-21	166	-2.22893	17.6192	0	12.3103	1.30662	31.5064	3.34407	5.85058	0.62098	0	166	0	17.6192	0.97837	0.20727	0.683462
CC_Central	461.828	111.679	466.69	117.601	4.86207	1.04728	19.1213	4.11867	3.55073	0.76482	-19	94	-4.09255	20.2473	0	7.2069	1.55235	18.3388	3.95013	3.40544	0.73352	0	94	0	20.2473	0.98568	0.18178	0.740442
CC_Mid_Anterior	493.414	124.383	489.483	121.415	-3.93103	-0.79989	27.2238	5.53951	5.05534	1.02866	-140	28	-28.4872	5.69745	0	8.75862	1.78221	26.0325	5.29709	4.83411	0.98365	0	140	0	28.4872	0.9758	0.44333	0.353277
CC_Mid_Posterior	441.483	96.3712	441.966	93.4882	0.48276	0.10929	12.5089	2.83184	2.32285	0.52586	-36	33	-8.14988	7.47073	0	6.89655	1.56128	10.366	2.34671	1.92491	0.43577	0	36	0	8.14988	0.99161	0.83687	0.0773435
CC_Posterior	879.828	155.745	875.103	160.594	-4.72414	-0.53838	22.2965	2.54102	4.14036	0.47185	-118	11	-13.4478	1.25361	0	7.13793	0.81347	21.6213	2.46406	4.01497	0.45756	0	118	0	13.4478	0.98996	0.26354	0.579158
CSF	1224.79	250.012	1225.34	247.915	0.55172	0.04504	25.4272	2.07557	4.72171	0.38542	-56	65	-4.57117	5.30582	0	15.931	1.30042	19.5958	1.59957	3.63885	0.29703	0	65	0	5.30582	0.99496	0.90781	0.042005
Left-Accumbens-area	580.552	114.747	589.586	128.921	9.03448	1.54417	39.5948	6.76755	7.35257	1.2567	-61	177	-10.4261	30.2528	0	20.3448	3.47734	34.9799	5.97876	6.4956	1.11023	0	177	0	30.2528	0.94647	0.22939	0.63942
Left-Amygdala	1738.76	326.197	1747.48	340.468	8.72414	0.50049	53.25	3.05487	9.88828	0.56727	-89	143	-5.10579	8.20368	0	34.2414	1.96437	41.2316	2.36539	7.65652	0.43924	0	143	0	8.20368	0.98734	0.38514	0.414378
Left-Caudate	3842	548.879	3858.24	552.158	16.2414	0.42184	81.9014	2.12724	15.2087	0.39502	-67	421	-1.74021	10.9347	0	31.4138	0.81592	77.1943	2.00498	14.3346	0.37232	0	421	0	10.9347	0.98888	0.29469	0.530638
Left-Cerebellum-Cortex	48055.1	6719.59	48109.7	6743.55	54.5862	0.11353	262.79	0.54654	48.7989	0.10149	-298	908	-0.61977	1.88843	0	132.103	0.27474	232.53	0.48361	43.1797	0.0898	0	908	0	1.88843	0.99923	0.27282	0.564127
Left-Cerebellum-White-Matter	16583.6	2334.39	16462.1	2335.25	-121.483	-0.73524	411.569	2.49091	76.4265	0.46255	-1842	310	-11.1482	1.87619	0	173.897	1.05246	391.605	2.37008	72.7192	0.44011	0	1842	0	11.1482	0.98365	0.12317	0.9095
Left-Cerebral-Cortex	259559	33710	260061	34101.3	501.103	0.19287	1384.27	0.5328	257.052	0.09894	-852	6779	-0.32793	2.60921	55	670.828	0.2582	1307.74	0.50334	242.841	0.09347	0	6779	0	2.60921	0.99909	0.06133	1.21236
Left-Cerebral-White-Matter	212797	29662.2	212424	29610.7	-372.828	-0.17536	1267.1	0.59597	235.294	0.11067	-6365	1813	-2.99374	0.85273	-161	535.448	0.25184	1205.22	0.56687	223.804	0.10526	0	6365	0	2.99374	0.99904	0.12431	0.905504
Left-Hippocampus	3946.97	506.75	3958.17	515.055	11.2069	0.28353	64.5165	1.63227	11.9804	0.3031	-135	206	-3.4155	5.2118	0	37	0.9361	53.615	1.35646	9.95606	0.25189	0	206	0	5.2118	0.99206	0.35756	0.446646
Left-Inf-Lat-Vent	385.966	282.933	391.793	295.098	5.82759	1.49856	35.3928	9.10122	6.57227	1.69005	-72	147	-18.5147	37.8009	0	19.8966	5.11638	29.6279	7.61878	5.50176	1.41477	0	147	0	37.8009	0.99256	0.3828	0.417031
Left-Lateral-Ventricle	8950.21	6480.6	8936.52	6447.6	-13.6897	-0.15307	66.6682	0.74545	12.38	0.13843	-229	83	-2.56056	0.92806	0	37.069	0.41449	56.706	0.63406	10.53	0.11774	0	229	0	2.56056	0.99995	0.27823	0.555597
Left-Pallidum	1621.17	392.29	1763.83	260.103	142.655	8.42867	198.069	11.7027	36.7804	2.17314	-20	669	-1.18168	39.5273	81	145.552	8.59981	195.874	11.5731	36.3728	2.14906	0	669	0	39.5273	0.74797	0.00058	3.23554
Left-Putamen	6043.55	748.529	6086.83	746.273	43.2759	0.71351	77.0343	1.2701	14.3049	0.23585	-25	318	-0.41219	5.24303	12	49.8276	0.82153	72.8183	1.20059	13.522	0.22294	0	318	0	5.24303	0.9932	0.00528	2.27764
Left-Thalamus-Proper	6978.34	913.464	6920.17	923.897	-58.1724	-0.8371	104.081	1.49773	19.3274	0.27812	-342	193	-4.92139	2.77727	-45	77.7586	1.11895	89.8637	1.29314	16.6873	0.24013	0	342	0	4.92139	0.99181	0.00548	2.26104
Left-VentralDC	3828.1	398.595	3842.17	407.509	14.069	0.36684	60.8	1.58534	11.2903	0.29439	-106	163	-2.76392	4.25017	0	41.2414	1.07536	46.2606	1.20623	8.59039	0.22399	0	163	0	4.25017	0.98841	0.22305	0.651602
Left-choroid-plexus	1577.66	305.357	1545.17	312.423	-32.4828	-2.08034	45.041	2.88463	8.36389	0.53566	-143	37	-9.15837	2.36965	-21	38.6207	2.47344	39.7073	2.54304	7.37347	0.47223	0	143	0	9.15837	0.98425	0.00057	3.24145
Left-vessel	91.8966	44.6089	94.5517	48.2957	2.65517	2.84816	13.9803	14.9964	2.59607	2.78476	-33	38	-35.3986	40.762	2	9.13793	9.80211	10.7827	11.5664	2.00229	2.14783	0	38	0	40.762	0.95471	0.31517	0.501449
Optic-Chiasm	194.655	87.3226	183.862	95.8994	-10.7931	-5.70283	34.9963	18.4913	6.49865	3.43374	-141	32	-74.5012	16.9081	-1	16.4483	8.6909	32.6372	17.2447	6.06057	3.20227	0	141	0	74.5012	0.92295	0.10791	0.966948
Right-Accumbens-area	668.241	118.496	677.655	117.8	9.41379	1.39889	17.4203	2.58865	3.23486	0.4807	-24	45	-3.5664	6.68699	5	14.2414	2.11627	13.6084	2.02221	2.52702	0.37552	0	45	0	6.68699	0.98635	0.00701	2.15442
Right-Amygdala	1783.14	359.903	1789.52	360.932	6.37931	0.35712	49.5389	2.77323	9.19914	0.51497	-111	169	-6.21387	9.46075	2	30.7931	1.72382	38.9123	2.17834	7.22584	0.40451	0	169	0	9.46075	0.99072	0.49373	0.306512
Right-Caudate	3917.03	565.862	3923.28	569.505	6.24138	0.15921	52.6468	1.34298	9.77627	0.24938	-166	180	-4.23453	4.59165	0	28.1034	0.7169	44.6545	1.1391	8.29213	0.21153	0	180	0	4.59165	0.99579	0.52839	0.277049
Right-Cerebellum-Cortex	48254	7428.06	48220.9	7374.24	-33.1379	-0.0687	335.17	0.69483	62.2394	0.12903	-942	665	-1.95284	1.3786	0	206.241	0.42755	263.479	0.54621	48.9269	0.10143	0	942	0	1.95284	0.999	0.59863	0.222841
Right-Cerebellum-White-Matter	16609.1	2641.3	16582.3	2621.63	-26.7931	-0.16145	193.892	1.16833	36.0049	0.21695	-988	129	-5.95336	0.77731	0	75	0.45193	180.31	1.08649	33.4828	0.20176	0	988	0	5.95336	0.99733	0.46298	0.334433
Right-Cerebral-Cortex	259536	35258.6	259761	35356.3	224.517	0.08647	512.682	0.19745	95.2027	0.03667	-343	2174	-0.1321	0.83729	17	329.483	0.1269	450.128	0.17336	83.5867	0.03219	0	2174	0	0.83729	0.99988	0.02557	1.5922
Right-Cerebral-White-Matter	215092	30290.8	214959	30274.9	-132.793	-0.06176	500.855	0.23293	93.0064	0.04325	-1932	800	-0.8985	0.37205	-15	281.552	0.13094	432.455	0.20112	80.3048	0.03735	0	1932	0	0.8985	0.99986	0.16441	0.784062
Right-Hippocampus	4036	466.636	4046.38	470.822	10.3793	0.25684	61.9282	1.53242	11.4998	0.28456	-119	269	-2.94468	6.65646	0	33.2759	0.82342	52.9136	1.30936	9.82581	0.24314	0	269	0	6.65646	0.99133	0.37446	0.426599
Right-Inf-Lat-Vent	330.345	240.778	327	241.924	-3.34483	-1.01768	16.0874	4.89467	2.98736	0.90892	-50	15	-15.2127	4.56381	0	10.7241	3.26287	12.2995	3.74218	2.28396	0.69491	0	50	0	15.2127	0.99776	0.27237	0.564839
Right-Lateral-Ventricle	7863.31	4270.61	7876.52	4279.71	13.2069	0.16782	40.6987	0.51714	7.55756	0.09603	-46	132	-0.5845	1.67727	0	22.7931	0.28962	36.041	0.45796	6.69265	0.08504	0	132	0	1.67727	0.99995	0.09151	1.03853
Right-Pallidum	1434.93	327.097	1560.69	196.697	125.759	8.39616	219.247	14.6378	40.7131	2.71817	-50	907	-3.33821	60.5551	19	133.069	8.88423	214.731	14.3363	39.8745	2.66219	0	907	0	60.5551	0.59265	0.0045	2.34649
Right-Putamen	5714.14	690.865	5743.83	672.946	29.6897	0.51824	86.4486	1.50897	16.0531	0.28021	-109	244	-1.90261	4.25905	0	61	1.06476	67.3233	1.17514	12.5016	0.21822	0	244	0	4.25905	0.9913	0.07497	1.12509
Right-Thalamus-Proper	7109.31	967.379	7081.86	954.053	-27.4483	-0.38684	85.4064	1.20366	15.8596	0.22351	-341	95	-4.8058	1.33886	-5	51.931	0.73188	72.6734	1.02421	13.4951	0.19019	0	341	0	4.8058	0.99578	0.09451	1.02451
Right-VentralDC	3755.76	387.13	3756.83	417.814	1.06897	0.02846	67.6097	1.7999	12.5548	0.33423	-117	172	-3.11477	4.57898	0	46.4483	1.23655	48.3503	1.28718	8.97843	0.23902	0	172	0	4.57898	0.98639	0.93275	0.0302356
Right-choroid-plexus	1770.34	391.583	1757.86	405.93	-12.4828	-0.7076	59.8227	3.39111	11.1088	0.62971	-184	78	-10.4302	4.42151	0	42.1379	2.38863	43.6019	2.47162	8.09666	0.45897	0	184	0	10.4302	0.98865	0.27069	0.567527
Right-vessel	73.3103	47.0069	74.5517	49.2607	1.24138	1.6791	9.01053	12.1877	1.67321	2.26321	-18	22	-24.347	29.7575	0	6.06897	8.20896	6.68116	9.03702	1.24066	1.67813	0	22	0	29.7575	0.98276	0.46432	0.333186
ctx-lh-bankssts	2617.1	533.206	2615.1	549.25	-2	-0.07645	172.46	6.59226	32.0251	1.22415	-411	342	-15.7104	13.0729	0	122.69	4.68979	118.981	4.54801	22.0941	0.84454	0	411	0	15.7104	0.95094	0.95065	0.0219796
ctx-lh-caudalanteriorcingulate	2193.45	672.55	2190.52	683.235	-2.93103	-0.13372	110.122	5.02384	20.4491	0.9329	-267	192	-12.1807	8.75919	0	77.4138	3.53168	76.9984	3.51273	14.2982	0.6523	0	267	0	12.1807	0.98725	0.88705	0.0520502
ctx-lh-caudalmiddlefrontal	7560.79	1177.71	7452.52	1195.06	-108.276	-1.4424	260.747	3.47355	48.4196	0.64502	-975	564	-12.9885	7.51333	-7	175.931	2.34367	219.259	2.92086	40.7153	0.54239	0	975	0	12.9885	0.97256	0.03349	1.47512
ctx-lh-cuneus	3146.45	422.389	3136.1	446.838	-10.3448	-0.32932	199.704	6.35743	37.0842	1.18054	-441	432	-14.0389	13.7524	0	144.345	4.5951	135.695	4.31974	25.1979	0.80215	0	441	0	14.0389	0.8977	0.78233	0.106611
ctx-lh-entorhinal	1971.28	563.197	1924.79	523.637	-46.4828	-2.38614	268.122	13.7637	49.7891	2.55586	-1026	267	-52.6685	13.7061	0	164.828	8.46123	214.45	11.0086	39.8225	2.04424	0	1026	0	52.6685	0.87894	0.3585	0.445517
ctx-lh-frontalpole	679.552	182.068	707.759	197.621	28.2069	4.06641	81.9901	11.82	15.2252	2.19492	-113	222	-16.2905	32.0044	0	61.0345	8.79897	60.7304	8.75512	11.2774	1.62579	0	222	0	32.0044	0.89948	0.0745	1.12784
ctx-lh-fusiform	9544.31	1919.67	9609.03	1921.78	64.7241	0.67585	624.043	6.51628	115.882	1.21004	-2155	1682	-22.5026	17.5635	0	358.172	3.74005	510.783	5.33361	94.8499	0.99043	0	2155	0	22.5026	0.94844	0.58092	0.235887
ctx-lh-inferiorparietal	12984.9	2858.18	13107.2	2780.5	122.379	0.93806	596.219	4.57011	110.715	0.84865	-610	2066	-4.67574	15.8362	0	320.034	2.45311	514.693	3.9452	95.576	0.73261	0	2066	0	15.8362	0.97747	0.27841	0.555311
ctx-lh-inferiortemporal	9627.17	2197.67	9726.52	2009.76	99.3448	1.02662	593.546	6.13367	110.219	1.13899	-1023	1408	-10.5716	14.5502	0	435.069	4.49598	408.012	4.21637	75.7659	0.78296	0	1408	0	14.5502	0.96053	0.37509	0.42586
ctx-lh-insula	6594.66	847.258	6606.79	793.799	12.1379	0.18389	167.729	2.54107	31.1466	0.47187	-452	547	-6.84773	8.28697	0	104.897	1.58917	129.959	1.96887	24.1329	0.36561	0	547	0	8.28697	0.97973	0.6997	0.155087
ctx-lh-isthmuscingulate	2714.45	445.006	2680.86	458.21	-33.5862	-1.24501	229.607	8.51136	42.637	1.58052	-1074	395	-39.8124	14.6424	-1	103.931	3.85264	206.64	7.66	38.3722	1.42243	0	1074	0	39.8124	0.87236	0.43748	0.359044
ctx-lh-lateraloccipital	12772.3	1899.8	12556.8	1815.33	-215.483	-1.70146	768.199	6.06574	142.651	1.12638	-2927	1172	-23.1117	9.25416	0	454.172	3.58617	651.599	5.14506	120.999	0.95541	0	2927	0	23.1117	0.91092	0.14211	0.847391
ctx-lh-lateralorbitofrontal	8256.52	1260.08	8162.28	1224.2	-94.2414	-1.14797	212.68	2.5907	39.4938	0.48108	-737	231	-8.97752	2.81385	0	149.552	1.82171	176.825	2.15394	32.8356	0.39998	0	737	0	8.97752	0.98299	0.02402	1.61939
ctx-lh-lingual	7048.86	1136.61	7131.14	1104.87	82.2759	1.16045	373.792	5.27211	69.4115	0.97901	-694	1346	-9.78843	18.9845	0	230.552	3.25179	302.786	4.27061	56.2259	0.79303	0	1346	0	18.9845	0.94364	0.24585	0.609333
ctx-lh-medialorbitofrontal	4632.79	713.562	4638.31	718.354	5.51724	0.11902	271.204	5.85052	50.3613	1.08641	-566	748	-12.21	16.1362	0	168.621	3.63755	210.083	4.53199	39.0114	0.84157	0	748	0	16.1362	0.93062	0.91355	0.0392689
ctx-lh-middletemporal	10229.7	1810.1	10306.2	1723.74	76.5517	0.74554	517.987	5.04469	96.1878	0.93678	-1445	1226	-14.0729	11.94	0	348.621	3.39523	385.361	3.75304	71.5598	0.69692	0	1445	0	14.0729	0.95759	0.43281	0.3637
ctx-lh-paracentral	4169.9	761.817	4122.28	724.259	-47.6207	-1.14857	435.696	10.5086	80.9066	1.9514	-1988	868	-47.9488	20.9354	0	184.103	4.44042	396.327	9.55905	73.596	1.77507	0	1988	0	47.9488	0.83174	0.56086	0.251148
ctx-lh-parahippocampal	2491.1	372.538	2523.17	421.256	32.069	1.27911	147.225	5.87224	27.3391	1.09045	-323	475	-12.8832	18.9459	0	105.517	4.20867	105.872	4.22283	19.66	0.78416	0	475	0	18.9459	0.9306	0.25067	0.60089
ctx-lh-parsopercularis	5346.34	730.779	5331.38	740.392	-14.9655	-0.28031	280.411	5.25225	52.0709	0.97532	-816	552	-15.2842	10.3393	0	185.793	3.48001	207.63	3.88903	38.5559	0.72217	0	816	0	15.2842	0.92956	0.77592	0.110185
ctx-lh-parsorbitalis	2444.66	546.737	2528.31	572.605	83.6552	3.3644	212.485	8.54561	39.4575	1.58688	-202	772	-8.12393	31.0479	0	134.69	5.41687	183.327	7.37295	34.043	1.36912	0	772	0	31.0479	0.91963	0.04299	1.36664
ctx-lh-parstriangularis	3780.28	715.555	3786.41	694.719	6.13793	0.16224	196.991	5.20681	36.5804	0.96688	-503	569	-13.2951	15.0396	0	127.103	3.35955	148.702	3.93045	27.6133	0.72987	0	569	0	15.0396	0.96227	0.86795	0.0615048
ctx-lh-pericalcarine	2177.07	456.806	2197.55	464.745	20.4828	0.93644	288.263	13.1789	53.5291	2.44726	-886	1015	-40.5064	46.404	0	149.241	6.82305	245.89	11.2416	45.6606	2.08752	0	1015	0	46.404	0.80954	0.70487	0.15189
ctx-lh-postcentral	11137.5	1725.33	11049	1789.98	-88.5172	-0.79794	460.228	4.14873	85.4623	0.7704	-2221	729	-20.0212	6.57158	0	204.793	1.84611	420.104	3.78703	78.0113	0.70323	0	2221	0	20.0212	0.96565	0.30918	0.509784
ctx-lh-posteriorcingulate	4023.79	745.116	4043.28	746.566	19.4828	0.48302	122.442	3.03559	22.7369	0.5637	-349	250	-8.65246	6.19804	0	84.2414	2.08853	89.6384	2.22233	16.6454	0.41268	0	349	0	8.65246	0.98665	0.39879	0.39926
ctx-lh-precentral	14969.1	2218.31	14937.9	2100.81	-31.1379	-0.20823	321.977	2.15319	59.7896	0.39984	-1316	396	-8.80062	2.64821	0	190.931	1.27683	258.683	1.72991	48.0362	0.32124	0	1316	0	8.80062	0.98917	0.60661	0.217095
ctx-lh-precuneus	10643.9	1614.15	10704.2	1623.55	60.2414	0.56437	369.555	3.46219	68.6247	0.64291	-663	1163	-6.21132	10.8956	0	255.138	2.39026	270.018	2.52967	50.1411	0.46975	0	1163	0	10.8956	0.97415	0.3875	0.411724
ctx-lh-rostralanteriorcingulate	2469.03	629.549	2483.28	608.88	14.2414	0.57514	109.731	4.43151	20.3765	0.82291	-196	361	-7.9155	14.5791	0	75.9655	3.06788	79.2092	3.19888	14.7088	0.59402	0	361	0	14.5791	0.98458	0.49037	0.309474
ctx-lh-rostralmiddlefrontal	16426.6	3584.14	16671.3	3849.46	244.724	1.47879	1023.83	6.1867	190.121	1.14884	-838	5336	-5.06378	32.2438	0	372.586	2.25142	983.099	5.94056	182.557	1.10313	0	5336	0	32.2438	0.96127	0.20856	0.680761
ctx-lh-superiorfrontal	24863	3356.06	24821.2	3081.76	-41.7586	-0.1681	961.296	3.86963	178.508	0.71857	-4017	2520	-16.1701	10.1441	0	455	1.83157	843.491	3.39541	156.632	0.63051	0	4017	0	16.1701	0.95691	0.81674	0.0879142
ctx-lh-superiorparietal	15127.7	2377.15	15298.4	2373.63	170.724	1.12222	624.182	4.10294	115.908	0.7619	-1181	2790	-7.76307	18.3395	112	348.586	2.29136	542.161	3.56379	100.677	0.66178	0	2790	0	18.3395	0.96411	0.15192	0.818376
ctx-lh-superiortemporal	12457.9	2025.89	12318	1929.66	-139.828	-1.12874	321.873	2.59827	59.7703	0.48249	-956	444	-7.71718	3.58413	-57	243.414	1.96492	249.971	2.01786	46.4185	0.37471	0	956	0	7.71718	0.98474	0.02667	1.5739
ctx-lh-supramarginal	11736.5	1837.73	11639.6	1879.46	-96.8966	-0.82902	396.594	3.39317	73.6457	0.6301	-1748	517	-14.9555	4.42333	-58	227.034	1.94245	337.084	2.88401	62.595	0.53555	0	1748	0	14.9555	0.97667	0.19894	0.701273
ctx-lh-temporalpole	2010.83	387.398	2089.31	362.186	78.4828	3.8283	202.319	9.8689	37.5698	1.83261	-365	701	-17.8043	34.194	4	135.655	6.6171	168.087	8.19907	31.2129	1.52253	0	701	0	34.194	0.83894	0.04592	1.33801
ctx-lh-transversetemporal	1299.14	300.178	1321.97	318.617	22.8276	1.74183	86.4689	6.5979	16.0569	1.2252	-147	341	-11.2166	26.0196	0	53.6552	4.09409	70.9569	5.41427	13.1764	1.00541	0	341	0	26.0196	0.95964	0.16617	0.779459
ctx-rh-bankssts	2488.24	470.799	2516.07	441.302	27.8276	1.11214	199.568	7.97586	37.0589	1.48108	-256	890	-10.2312	35.5693	0	103.69	4.14401	171.738	6.86362	31.891	1.27454	0	890	0	35.5693	0.90572	0.45898	0.338211
ctx-rh-caudalanteriorcingulate	2383.76	683.59	2383.55	700.206	-0.2069	-0.00868	84.426	3.54187	15.6775	0.65771	-141	311	-5.91529	13.0472	0	52	2.18152	65.7816	2.75969	12.2153	0.51246	0	311	0	13.0472	0.99281	0.98956	0.00455575
ctx-rh-caudalmiddlefrontal	7245.76	1604.25	7248.79	1603.21	3.03448	0.04187	216.994	2.99414	40.2947	0.556	-355	633	-4.89839	8.73432	0	164.759	2.27339	137.771	1.90101	25.5835	0.35301	0	633	0	8.73432	0.99116	0.94051	0.0266396
ctx-rh-cuneus	3366.1	533.086	3340.52	601.393	-25.5862	-0.76301	214.747	6.40402	39.8775	1.1892	-769	448	-22.9326	13.3599	-4	136.483	4.07009	165.835	4.94542	30.7948	0.91834	0	769	0	22.9326	0.92999	0.52634	0.278735
ctx-rh-entorhinal	1766.9	400.905	1692.41	362.115	-74.4828	-4.30622	209.063	12.087	38.8221	2.2445	-609	292	-35.2093	16.882	-15	151.31	8.74801	160.439	9.2758	29.7928	1.72247	0	609	0	35.2093	0.83752	0.06529	1.18517
ctx-rh-frontalpole	892.138	166.706	888.448	185.413	-3.68966	-0.41443	99.7139	11.2001	18.5164	2.07981	-267	182	-29.9901	20.4427	0	69.8276	7.84321	70.0495	7.86814	13.0079	1.46108	0	267	0	29.9901	0.84495	0.8435	0.0739169
ctx-rh-fusiform	9334.9	1699.13	9465.1	1662.98	130.207	1.38518	421.825	4.48751	78.331	0.83331	-614	1296	-6.53191	13.7872	0	292.897	3.11592	326.564	3.47408	60.6414	0.64512	0	1296	0	13.7872	0.96664	0.10762	0.968121
ctx-rh-inferiorparietal	16063.6	2815.48	16013.5	2667.47	-50.0345	-0.31196	721.85	4.50072	134.044	0.83576	-1618	1938	-10.0882	12.0834	-6	474.379	2.95775	539.062	3.36104	100.101	0.62413	0	1938	0	12.0834	0.96637	0.71176	0.147664
ctx-rh-inferiortemporal	9618.76	2831.18	9715.83	2874.91	97.069	1.0041	591.173	6.11519	109.778	1.13556	-867	1656	-8.96838	17.1299	0	394.586	4.08166	444.956	4.6027	82.6263	0.8547	0	1656	0	17.1299	0.97869	0.3841	0.41555
ctx-rh-insula	6394.07	844.506	6383.07	851.757	-11	-0.17218	119.207	1.86594	22.1361	0.3465	-307	355	-4.80546	5.5568	0	75	1.17397	92.2477	1.44395	17.13	0.26813	0	355	0	5.5568	0.99038	0.62312	0.205426
ctx-rh-isthmuscingulate	2540.07	460.327	2595.38	487.004	55.3103	2.15406	109.011	4.24545	20.2429	0.78836	-144	411	-5.60808	16.0064	41	81.1034	3.15857	90.7707	3.53506	16.8557	0.65644	0	411	0	16.0064	0.96773	0.01077	1.96788
ctx-rh-lateraloccipital	12611.2	1879.45	12600.2	2002.72	-11	-0.08726	506.679	4.01943	94.0879	0.74639	-1489	1247	-11.8121	9.89232	8	303.069	2.40421	402.141	3.19014	74.6757	0.59239	0	1489	0	11.8121	0.9671	0.90776	0.0420267
ctx-rh-lateralorbitofrontal	7726.86	1173.02	7697.24	1151.13	-29.6207	-0.38408	205.134	2.65992	38.0925	0.49393	-460	331	-5.96469	4.29198	-7	145	1.88017	145.646	1.88856	27.0459	0.3507	0	460	0	5.96469	0.98463	0.44333	0.353277
ctx-rh-lingual	6825.62	1031.71	6948.21	990.876	122.586	1.77999	295.226	4.28676	54.822	0.79603	-295	1045	-4.28349	15.1737	46	204.931	2.97566	243.363	3.5337	45.1914	0.65619	0	1045	0	15.1737	0.95167	0.0335	1.475
ctx-rh-medialorbitofrontal	4740.14	895.843	4904.28	818.275	164.138	3.40379	399.312	8.28069	74.1503	1.53768	-492	1061	-10.2028	22.0024	0	278.345	5.77215	327.277	6.78688	60.7739	1.26029	0	1061	0	22.0024	0.87801	0.03518	1.45376
ctx-rh-middletemporal	11446.9	1993.87	11353.9	1965.04	-93	-0.81576	378.753	3.32228	70.3327	0.61693	-1171	572	-10.2716	5.01737	-22	265.828	2.33174	281.467	2.46893	52.2672	0.45847	0	1171	0	10.2716	0.98123	0.19677	0.706033
ctx-rh-paracentral	4803.07	766.75	4767.14	791.868	-35.931	-0.75089	170.31	3.55917	31.6257	0.66092	-569	348	-11.8911	7.27257	-5	106.345	2.22241	136.49	2.85239	25.3455	0.52968	0	569	0	11.8911	0.97589	0.26553	0.575883
ctx-rh-parahippocampal	2304.69	325.353	2315.41	437.66	10.7241	0.46424	235.159	10.1798	43.6679	1.89034	-436	736	-18.874	31.8608	0	157	6.79638	172.886	7.48408	32.1041	1.38976	0	736	0	31.8608	0.81954	0.8078	0.0927002
ctx-rh-parsopercularis	4460.45	974.669	4475.28	1089.71	14.8276	0.33187	251.929	5.63869	46.782	1.04708	-345	885	-7.72181	19.8081	0	136.276	3.05014	210.859	4.71946	39.1555	0.87638	0	885	0	19.8081	0.97121	0.75363	0.12284
ctx-rh-parsorbitalis	2821.21	424.997	2840.28	453.633	19.069	0.67364	126.667	4.47468	23.5214	0.83093	-192	317	-6.78268	11.1985	0	91.5517	3.2342	87.9771	3.10792	16.3369	0.57713	0	317	0	11.1985	0.95896	0.42437	0.372256
ctx-rh-parstriangularis	4482.52	996.669	4476.24	900.054	-6.27586	-0.14011	255.281	5.69903	47.4045	1.05828	-1250	333	-27.9057	7.43407	26	108.069	2.41259	230.463	5.14498	42.7959	0.9554	0	1250	0	27.9057	0.96507	0.89562	0.0478766
ctx-rh-pericalcarine	2624.86	502.777	2622.48	575.096	-2.37931	-0.09069	221.66	8.44845	41.1611	1.56884	-662	520	-25.2318	19.8195	0	145.897	5.56078	164.599	6.27361	30.5653	1.16498	0	662	0	25.2318	0.91858	0.95431	0.0203076
ctx-rh-postcentral	10372.4	1607.68	10374.9	1645.88	2.48276	0.02393	214.217	2.06501	39.7791	0.38346	-556	467	-5.35973	4.50179	0	155.655	1.50049	144.227	1.39032	26.7823	0.25818	0	556	0	5.35973	0.99163	0.95068	0.0219666
ctx-rh-posteriorcingulate	3862.17	723.843	3829.07	744.032	-33.1035	-0.86081	111.87	2.90901	20.7737	0.54019	-329	198	-8.55519	5.14871	-4	86.3448	2.24528	76.9941	2.00212	14.2974	0.37179	0	329	0	8.55519	0.98777	0.12227	0.912683
ctx-rh-precentral	14474	1815.04	14502.5	1823.46	28.5517	0.19707	188.377	1.30021	34.9807	0.24144	-440	385	-3.03695	2.65733	0	136.966	0.94536	130.003	0.8973	24.1409	0.16662	0	440	0	3.03695	0.9947	0.42127	0.375443
ctx-rh-precuneus	11333.4	1849.91	11347.8	1834.7	14.3448	0.12649	177.662	1.5666	32.9909	0.29091	-272	566	-2.39847	4.99092	0	123.862	1.0922	126.044	1.11144	23.4058	0.20639	0	566	0	4.99092	0.99548	0.66703	0.175855
ctx-rh-rostralanteriorcingulate	1920.34	400.22	1934.38	420.715	14.0345	0.72817	106.149	5.50746	19.7113	1.02271	-188	366	-9.75426	18.9897	0	67.8966	3.52277	81.8349	4.24595	15.1964	0.78845	0	366	0	18.9897	0.96714	0.48235	0.316635
ctx-rh-rostralmiddlefrontal	17155.5	3264.16	17162.8	3327.79	7.24138	0.0422	308.167	1.79593	57.2251	0.3335	-805	630	-4.69138	3.67151	0	224	1.30543	207.492	1.20922	38.5304	0.22455	0	805	0	4.69138	0.99578	0.90021	0.0456574
ctx-rh-superiorfrontal	24446.7	4109.36	24396.1	4087.85	-50.5172	-0.20686	244.06	0.99937	45.3207	0.18558	-535	523	-2.1907	2.14156	-13	172.586	0.7067	177.083	0.72512	32.8835	0.13465	0	535	0	2.1907	0.99821	0.27447	0.561499
ctx-rh-superiorparietal	15414	2652.37	15372.3	2547.87	-41.6552	-0.27061	277.089	1.80008	51.4541	0.33427	-634	676	-4.11872	4.39157	0	189.034	1.22804	203.875	1.32445	37.8586	0.24594	0	676	0	4.39157	0.99439	0.42502	0.371591
ctx-rh-superiortemporal	11775.6	1825.8	11795	1803.7	19.3793	0.16444	194.206	1.64787	36.0632	0.306	-323	522	-2.7407	4.42924	0	135.586	1.15047	138.076	1.17159	25.64	0.21756	0	522	0	4.42924	0.99441	0.59526	0.225295
ctx-rh-supramarginal	11018.1	1782.01	10996.6	1735.59	-21.5172	-0.19548	402.559	3.6572	74.7534	0.67912	-1046	1004	-9.50278	9.12121	0	268.828	2.44226	296.115	2.69017	54.9872	0.49955	0	1046	0	9.50278	0.97463	0.77559	0.110372
ctx-rh-temporalpole	1919.1	443.723	1937.07	388.998	17.9655	0.93178	242.544	12.5795	45.0392	2.33595	-530	652	-27.4884	33.8159	0	174.172	9.03343	166.56	8.63862	30.9294	1.60415	0	652	0	33.8159	0.83555	0.693	0.159264
ctx-rh-transversetemporal	960.759	216.518	954.034	205.807	-6.72414	-0.70234	120.721	12.6093	22.4173	2.34148	-585	128	-61.1032	13.3696	10	54.2414	5.66551	107.578	11.2366	19.9768	2.08658	0	585	0	61.1032	0.84141	0.76643	0.115527
wm-lh-bankssts	2704.62	520.936	2704.69	538.269	0.06897	0.00255	172.765	6.38769	32.0816	1.18616	-463	361	-17.1186	13.3474	0	122.138	4.51584	119.989	4.43637	22.2813	0.82381	0	463	0	17.1186	0.94859	0.9983	0.000738301
wm-lh-caudalanteriorcingulate	2595.1	488.641	2565.66	487.736	-29.4483	-1.14124	115.166	4.46313	21.3857	0.82878	-251	177	-9.72725	6.85946	-2	87.1034	3.37561	79.3934	3.07681	14.743	0.57135	0	251	0	9.72725	0.97133	0.17942	0.746127
wm-lh-caudalmiddlefrontal	6748.48	989.278	6657.14	942.488	-91.3448	-1.36278	254.882	3.80261	47.3303	0.70613	-767	548	-11.443	8.17568	-26	172.931	2.57998	206.478	3.08048	38.3421	0.57203	0	767	0	11.443	0.962	0.0638	1.19517
wm-lh-cuneus	2189.9	293.595	2211.24	276.66	21.3448	0.96997	134.672	6.11987	25.0079	1.13643	-298	372	-13.5419	16.9047	0	90.1724	4.09769	100.93	4.58656	18.7423	0.8517	0	372	0	16.9047	0.88954	0.40061	0.397275
wm-lh-entorhinal	810.69	261.597	803.379	257.307	-7.31034	-0.90583	80.502	9.97504	14.9489	1.85232	-248	96	-30.7298	11.8954	0	56.6207	7.01589	56.7056	7.02642	10.53	1.30477	0	248	0	30.7298	0.9531	0.62863	0.201604
wm-lh-frontalpole	175.207	57.4173	177.552	53.4573	2.34483	1.32942	24.8054	14.0636	4.60624	2.61155	-54	58	-30.6158	32.8837	0	17.931	10.1662	16.9704	9.62155	3.15133	1.78668	0	58	0	32.8837	0.90245	0.6147	0.211336
wm-lh-fusiform	6219	1105.79	6245.1	1120.91	26.1034	0.41886	233.914	3.7534	43.4367	0.69699	-630	584	-10.109	9.37091	0	155.414	2.49378	174.371	2.79797	32.3799	0.51957	0	630	0	10.109	0.97841	0.55271	0.257506
wm-lh-inferiorparietal	9077.66	1786.8	9163.9	1719.61	86.2414	0.94555	411.165	4.50801	76.3514	0.83712	-552	1360	-6.05212	14.911	0	236.724	2.59544	344.558	3.77773	63.9828	0.70151	0	1360	0	14.911	0.97225	0.26826	0.571449
wm-lh-inferiortemporal	5560.76	899.88	5608	851.439	47.2414	0.84596	291.604	5.22178	54.1495	0.96966	-731	637	-13.0901	11.4068	0	205.862	3.68639	208.451	3.73274	38.7083	0.69315	0	731	0	13.0901	0.94504	0.3904	0.408493
wm-lh-insula	8771.24	1111.39	8785.59	1041.35	14.3448	0.16341	321.398	3.66123	59.682	0.67987	-862	993	-9.81954	11.3118	0	206.552	2.35295	243.561	2.77455	45.2282	0.51522	0	993	0	11.3118	0.95688	0.81181	0.0905461
wm-lh-isthmuscingulate	3146.48	458.78	3099.28	486.133	-47.2069	-1.51165	226.226	7.24414	42.0091	1.3452	-737	458	-23.6	14.666	-3	145.138	4.64757	177.957	5.6985	33.0459	1.05819	0	737	0	23.6	0.88448	0.27067	0.567562
wm-lh-lateraloccipital	8587.55	1436.68	8411.52	1305.58	-176.034	-2.07111	534.207	6.28514	99.1998	1.16712	-2286	499	-26.8956	5.87091	-11	301.897	3.55192	472.309	5.55688	87.7056	1.03189	0	2286	0	26.8956	0.91889	0.08685	1.06124
wm-lh-lateralorbitofrontal	6735.55	795.091	6628.41	765.26	-107.138	-1.60339	147.894	2.21333	27.4633	0.41101	-460	191	-6.88418	2.85843	-88	123.069	1.8418	134.441	2.01199	24.9651	0.37362	0	460	0	6.88418	0.97335	0.00055	3.26169
wm-lh-lingual	5298.59	781.285	5434.52	884.196	135.931	2.53293	388.387	7.23718	72.1216	1.34391	-402	1459	-7.49084	27.1869	47	236.897	4.41432	334.451	6.23213	62.1059	1.15728	0	1459	0	27.1869	0.88267	0.06988	1.15563
wm-lh-medialorbitofrontal	3010.45	482.383	3008.69	533.282	-1.75862	-0.05843	191.975	6.37881	35.6488	1.18451	-436	458	-14.4871	15.2181	0	127.552	4.23821	141.446	4.69988	26.2659	0.87274	0	458	0	15.2181	0.93109	0.96101	0.0172762
wm-lh-middletemporal	4900.48	930.368	4908.03	950.54	7.55172	0.15398	279.27	5.69443	51.8591	1.05743	-849	689	-17.3115	14.049	0	161.966	3.30255	225.568	4.59943	41.8869	0.85409	0	849	0	17.3115	0.95737	0.88526	0.0529275
wm-lh-paracentral	4109.07	724.516	4091.97	675.864	-17.1034	-0.4171	339.228	8.27282	62.9931	1.53622	-1398	884	-34.0933	21.5583	0	164.759	4.018	295.405	7.20409	54.8553	1.33777	0	1398	0	34.0933	0.88631	0.78799	0.103479
wm-lh-parahippocampal	1731.21	330.406	1713.07	321.528	-18.1379	-1.05322	127.121	7.38157	23.6057	1.37072	-385	306	-22.3559	17.7686	0	81.3793	4.72548	98.1902	5.70165	18.2335	1.05877	0	385	0	22.3559	0.92501	0.4487	0.348044
wm-lh-parsopercularis	3773.34	651.574	3707.17	612.541	-66.1724	-1.76919	209.634	5.60481	38.9281	1.04079	-720	209	-19.25	5.58785	0	146.31	3.91177	162.205	4.33673	30.1207	0.80531	0	720	0	19.25	0.94157	0.10024	0.998955
wm-lh-parsorbitalis	944.793	245.874	987.138	293.321	42.3448	4.38368	161.521	16.7212	29.9937	3.10505	-166	661	-17.1849	68.4289	0	86.2759	8.93157	142.256	14.7269	26.4163	2.73471	0	661	0	68.4289	0.81637	0.16903	0.772037
wm-lh-parstriangularis	2899.52	512.796	2931	567.293	31.4828	1.07993	239.617	8.2194	44.4957	1.52631	-450	751	-15.436	25.761	0	156.724	5.37599	181.668	6.23161	33.7348	1.15718	0	751	0	25.761	0.90342	0.48508	0.31419
wm-lh-pericalcarine	2901.03	501.88	2915.03	510.862	14	0.48142	228.922	7.87204	42.5097	1.4618	-638	937	-21.9392	32.2211	0	114.483	3.93677	197.569	6.79392	36.6877	1.2616	0	937	0	32.2211	0.9008	0.74435	0.128221
wm-lh-postcentral	7121.41	1028.43	7066.45	1125.51	-54.9655	-0.77482	275.144	3.87859	51.093	0.72024	-997	429	-14.0543	6.04742	0	169.034	2.3828	221.902	3.12805	41.2061	0.58086	0	997	0	14.0543	0.96726	0.2912	0.535806
wm-lh-posteriorcingulate	4466.83	715.069	4510.69	735.755	43.8621	0.97715	152.037	3.38705	28.2325	0.62896	-221	419	-4.92341	9.33443	19	114.276	2.54582	107.621	2.39757	19.9848	0.44522	0	419	0	9.33443	0.97698	0.13151	0.88104
wm-lh-precentral	13259.8	1854.01	13220.7	1826.64	-39.069	-0.29508	291.532	2.20187	54.1362	0.40888	-743	798	-5.61169	6.02709	0	192.31	1.45247	219.699	1.65933	40.7972	0.30813	0	798	0	6.02709	0.98766	0.47648	0.32196
wm-lh-precuneus	9290.14	1368.38	9300.17	1360.44	10.0345	0.10795	260.32	2.8006	48.3402	0.52006	-633	482	-6.81	5.1855	0	184.379	1.98361	180.723	1.94428	33.5595	0.36104	0	633	0	6.81	0.98239	0.83706	0.0772436
wm-lh-rostralanteriorcingulate	2121.69	435.463	2148.31	406.527	26.6207	1.24687	135.971	6.36866	25.2492	1.18263	-266	384	-12.459	17.9859	0	91.931	4.3059	102.318	4.7924	18.9999	0.88993	0	384	0	17.9859	0.94771	0.30075	0.521796
wm-lh-rostralmiddlefrontal	11850.3	2457.45	12028.5	2614.7	178.207	1.49259	758.205	6.35044	140.795	1.17925	-392	3880	-3.28324	32.4974	0	307.31	2.57391	714.111	5.98112	132.607	1.11067	0	3880	0	32.4974	0.95445	0.21605	0.665456
wm-lh-superiorfrontal	18259.5	2937.25	18208.9	2789.23	-50.5517	-0.27724	817.681	4.48432	151.84	0.83272	-3336	2109	-18.2953	11.5662	0	427.241	2.34308	694.402	3.80824	128.947	0.70717	0	3336	0	18.2953	0.96047	0.74167	0.129789
wm-lh-superiorparietal	11463.3	1716.63	11592.4	1641.27	129.103	1.11992	373.033	3.23591	69.2704	0.60089	-350	1629	-3.03611	14.1309	0	220.069	1.90901	325.97	2.82766	60.5311	0.52508	0	1629	0	14.1309	0.97325	0.07287	1.13743
wm-lh-superiortemporal	7334.07	1441.68	7311.28	1412.32	-22.7931	-0.31127	191.349	2.61311	35.5327	0.48524	-436	392	-5.95411	5.35324	0	142.862	1.95096	126.547	1.72816	23.4992	0.32091	0	436	0	5.95411	0.99119	0.52643	0.278656
wm-lh-supramarginal	8405.69	1286.37	8339.41	1354.93	-66.2759	-0.79158	189.58	2.2643	35.2041	0.42047	-587	257	-7.011	3.06955	-7	135.448	1.61777	146.589	1.75083	27.2209	0.32512	0	587	0	7.011	0.98881	0.07018	1.15378
wm-lh-temporalpole	503.207	110.098	524.759	104.256	21.5517	4.19308	54.2623	10.5572	10.0763	1.96043	-101	119	-19.6505	23.1525	14	42.931	8.35262	38.9431	7.57674	7.23156	1.40696	0	119	0	23.1525	0.85727	0.04131	1.38395
wm-lh-transversetemporal	716.138	168.077	725.172	176.032	9.03448	1.25365	75.3466	10.4553	13.9915	1.9415	-172	214	-23.8672	29.6952	0	49.2414	6.83286	57.0117	7.91109	10.5868	1.46905	0	214	0	29.6952	0.906	0.52372	0.280897
wm-rh-bankssts	2824.69	504.509	2833.55	499.833	8.86207	0.31324	167.005	5.90306	31.012	1.09617	-269	683	-9.50825	24.1418	0	93.9655	3.32137	137.212	4.84997	25.4796	0.90062	0	683	0	24.1418	0.94641	0.77716	0.109486
wm-rh-caudalanteriorcingulate	2614.62	537.94	2627	562.224	12.3793	0.47235	120.466	4.5965	22.3699	0.85355	-251	295	-9.57719	11.2561	0	86.2414	3.29064	83.4714	3.18495	15.5002	0.59143	0	295	0	11.2561	0.9766	0.58439	0.233299
wm-rh-caudalmiddlefrontal	5966.9	1250.72	5929.55	1185.89	-37.3448	-0.62783	236.413	3.97451	43.9008	0.73805	-815	327	-13.7016	5.49744	0	164.103	2.75886	171.592	2.88476	31.8638	0.53569	0	815	0	13.7016	0.98136	0.40217	0.39559
wm-rh-cuneus	2172.62	348.073	2175.59	387.599	2.96552	0.1364	126.725	5.82884	23.5323	1.08239	-448	221	-20.6062	10.1651	0	84.4138	3.88269	93.2104	4.2873	17.3087	0.79613	0	448	0	20.6062	0.94278	0.90062	0.0454576
wm-rh-entorhinal	633.517	176.697	632.655	153.238	-0.86207	-0.13617	109.543	17.303	20.3416	3.21308	-355	225	-56.0745	35.5402	4	69.8966	11.0406	83.3089	13.1592	15.4701	2.4436	0	355	0	56.0745	0.78739	0.9665	0.0148008
wm-rh-frontalpole	236.069	52.6138	237.931	65.2933	1.86207	0.78568	33.3892	14.0883	6.20022	2.61612	-124	53	-52.3207	22.3629	0	22	9.2827	24.8424	10.482	4.61311	1.94646	0	124	0	52.3207	0.84604	0.76615	0.115687
wm-rh-fusiform	6047.69	1032.52	6064.21	1052.49	16.5172	0.27274	199.182	3.28902	36.9871	0.61076	-455	509	-7.51327	8.40496	0	137.207	2.26566	143.031	2.36182	26.5602	0.43858	0	509	0	8.40496	0.98225	0.65862	0.181366
wm-rh-inferiorparietal	11017.4	1644.36	10959.2	1564.53	-58.2069	-0.52972	460.085	4.18704	85.4357	0.77751	-1417	774	-12.8955	7.04385	0	322.759	2.93729	327.558	2.98097	60.8259	0.55355	0	1417	0	12.8955	0.95965	0.50128	0.299919
wm-rh-inferiortemporal	5280.21	1230.68	5285.38	1240.88	5.17241	0.09791	247.391	4.68297	45.9394	0.8696	-604	628	-11.4334	11.8877	11	166.138	3.14489	180.673	3.42002	33.5501	0.63508	0	628	0	11.8877	0.98064	0.91116	0.0404068
wm-rh-insula	8504	1048.33	8458.38	1017.28	-45.6207	-0.5379	224.201	2.64351	41.6331	0.49089	-706	387	-8.3243	4.56304	0	160.448	1.89181	160.495	1.89236	29.8031	0.3514	0	706	0	8.3243	0.97628	0.28251	0.548966
wm-rh-isthmuscingulate	2893.31	381.141	3016.1	440.921	122.793	4.15585	234.038	7.92084	43.4597	1.47086	-301	925	-10.1871	31.306	90	165.759	5.60999	204.776	6.93049	38.0259	1.28696	0	925	0	31.306	0.80373	0.00861	2.06501
wm-rh-lateraloccipital	8480.83	1252.51	8493.21	1403.97	12.3793	0.14586	346.976	4.08831	64.4318	0.75918	-994	844	-11.712	9.9446	11	235.69	2.77706	251.033	2.95784	46.6156	0.54926	0	994	0	11.712	0.9671	0.84903	0.0710766
wm-rh-lateralorbitofrontal	6449.14	929.696	6439.69	919.038	-9.44828	-0.14661	150.832	2.34051	28.0089	0.43462	-348	356	-5.40003	5.52416	-4	106.207	1.64805	105.641	1.63927	19.6171	0.3044	0	356	0	5.52416	0.98709	0.73838	0.131717
wm-rh-lingual	5218.83	908.179	5269.59	863.282	50.7586	0.9679	266.464	5.08111	49.4811	0.94354	-641	478	-12.223	9.11482	0	198.759	3.79006	180.985	3.45115	33.6081	0.64086	0	641	0	12.223	0.9547	0.31376	0.503404
wm-rh-medialorbitofrontal	3111.28	572.204	3173.79	507.026	62.5172	1.98939	149.003	4.74149	27.6692	0.88047	-176	329	-5.60057	10.4693	0	119.345	3.79773	107.229	3.41218	19.9119	0.63363	0	329	0	10.4693	0.95675	0.03183	1.49719
wm-rh-middletemporal	5567.97	1033.06	5541	1015.33	-26.9655	-0.48547	263.976	4.75248	49.0191	0.88251	-759	400	-13.6646	7.20139	0	182.138	3.27912	189.94	3.41958	35.271	0.635	0	759	0	13.6646	0.96757	0.58661	0.231648
wm-rh-paracentral	5160.69	891.955	5188.45	823.927	27.7586	0.53644	123.625	2.38909	22.9566	0.44364	-156	293	-3.01474	5.66231	0	90.1034	1.74127	87.5934	1.69277	16.2657	0.31434	0	293	0	5.66231	0.98947	0.23671	0.625792
wm-rh-parahippocampal	1769.1	341.846	1788.76	408.288	19.6552	1.10489	221.793	12.4678	41.1859	2.31521	-210	1052	-11.8048	59.1366	0	106.345	5.97802	194.626	10.9406	36.1411	2.03162	0	1052	0	59.1366	0.83075	0.6369	0.195928
wm-rh-parsopercularis	3372.48	756.679	3381.17	780.322	8.68966	0.25733	153.893	4.55733	28.5772	0.84627	-395	319	-11.6974	9.44674	20	107.448	3.18193	108.645	3.21738	20.1749	0.59745	0	395	0	11.6974	0.98058	0.76332	0.117294
wm-rh-parsorbitalis	1147.93	232.437	1172.41	277.016	24.4828	2.11027	72.6679	6.26354	13.4941	1.16311	-81	205	-6.98172	17.6698	0	50	4.3097	57.5512	4.96057	10.687	0.92116	0	205	0	17.6698	0.9565	0.08036	1.09498
wm-rh-parstriangularis	3141.55	778.053	3154.48	726.709	12.931	0.41077	185.933	5.90635	34.5269	1.09678	-734	269	-23.3163	8.54506	3	115.138	3.65747	144.962	4.60487	26.9188	0.8551	0	734	0	23.3163	0.97039	0.71084	0.148229
wm-rh-pericalcarine	3239.55	671.314	3245.79	719.624	6.24138	0.19248	202.002	6.2295	37.5109	1.15679	-420	597	-12.9523	18.4107	0	126.448	3.89951	155.837	4.80581	28.9382	0.89242	0	597	0	18.4107	0.95925	0.86905	0.0609576
wm-rh-postcentral	7026.9	1125.42	7031	1222.04	4.10345	0.05838	258.433	3.67669	47.9898	0.68274	-335	920	-4.766	13.0887	0	173.897	2.47401	188.375	2.67998	34.9803	0.49766	0	920	0	13.0887	0.97662	0.93247	0.0303659
wm-rh-posteriorcingulate	4155.55	699.552	4072.66	719.919	-82.8966	-2.01494	158.176	3.84472	29.3725	0.71395	-618	213	-15.0215	5.17731	-62	120.759	2.93524	130.512	3.1723	24.2354	0.58908	0	618	0	15.0215	0.9693	0.00868	2.06165
wm-rh-precentral	13352.3	1788.97	13321.6	1773.98	-30.7241	-0.23037	240.602	1.80402	44.6787	0.335	-530	813	-3.97391	6.09583	0	154.655	1.1596	184.647	1.38448	34.2882	0.25709	0	813	0	6.09583	0.99104	0.49732	0.303363
wm-rh-precuneus	9952.45	1518.41	9944.17	1511.28	-8.27586	-0.08319	190.796	1.91787	35.4299	0.35614	-462	420	-4.644	4.22182	0	136	1.36707	131.595	1.32279	24.4367	0.24564	0	462	0	4.644	0.99233	0.81701	0.0877753
wm-rh-rostralanteriorcingulate	1548.97	246.523	1551.93	257.21	2.96552	0.19127	81.411	5.2508	15.1176	0.97505	-195	266	-12.577	17.1563	0	49.8621	3.21598	63.7326	4.11059	11.8348	0.76332	0	266	0	17.1563	0.94947	0.8459	0.0726792
wm-rh-rostralmiddlefrontal	12326.5	2738.23	12382.7	2856.34	56.1724	0.45467	253.211	2.04953	47.0201	0.38059	-450	608	-3.64238	4.92126	0	188.586	1.52645	174.783	1.41472	32.4563	0.26271	0	608	0	4.92126	0.99584	0.24225	0.615743
wm-rh-superiorfrontal	18148.2	2721.94	18101.5	2715.67	-46.6897	-0.2576	240.925	1.32925	44.7386	0.24684	-649	302	-3.58072	1.66622	0	169.793	0.9368	174.48	0.96266	32.4001	0.17876	0	649	0	3.58072	0.99606	0.30559	0.514856
wm-rh-superiorparietal	11364.1	1837.47	11379.9	1855.75	15.7586	0.13857	251.973	2.21573	46.7902	0.41145	-547	800	-4.81005	7.03481	0	154.517	1.35875	197.533	1.73701	36.6809	0.32255	0	800	0	7.03481	0.99097	0.73878	0.131483
wm-rh-superiortemporal	6381.76	1032.03	6409.93	1085.51	28.1724	0.44048	322.919	5.04888	59.9645	0.93755	-297	1519	-4.64364	23.7498	0	162.172	2.53559	279.033	4.36272	51.8151	0.81014	0	1519	0	23.7498	0.95474	0.64212	0.192379
wm-rh-supramarginal	8469.14	1366.4	8431.66	1346.92	-37.4828	-0.44356	356.863	4.22303	66.2678	0.7842	-1096	1195	-12.9698	14.1413	-14	201	2.37859	294.894	3.4897	54.7604	0.64802	0	1195	0	14.1413	0.9662	0.57615	0.239461
wm-rh-temporalpole	588.241	125.057	588.31	151.755	0.06897	0.01172	84.691	14.3965	15.7267	2.67336	-179	220	-30.4279	37.3974	0	57.6552	9.8007	61.0716	10.3814	11.3407	1.92779	0	220	0	37.3974	0.82034	0.99653	0.001507
wm-rh-transversetemporal	498.897	123.778	499.207	112.555	0.31034	0.06219	73.0436	14.6365	13.5639	2.71793	-326	114	-65.3239	22.8433	3	37.4138	7.49698	62.3352	12.4907	11.5754	2.31947	0	326	0	65.3239	0.81534	0.98191	0.00793022
Brain Mask Volume	1.56671e+06	150867	1.56671e+06	150867	0	0	0	0	0	0	0	0	0	0	0	0	0	0	0	0	0	0	0	0	0	1	1	0
Intracranial Volume	1.44759e+06	163268	1.44759e+06	163268	0	0	0	0	0	0	0	0	0	0	0	0	0	0	0	0	0	0	0	0	0	1	1	0
Brain Segmentation Volume	1.16967e+06	138825	1.17011e+06	138983	442.069	0.03779	1555.09	0.13293	288.774	0.02468	-3918	5200	-0.3349	0.44449	0	928.966	0.07941	1314.12	0.11233	244.027	0.02086	0	5200	0	0.44449	0.99993	0.13703	0.863191
Brain Segmentation Volume Without Ventricles	1.15701e+06	140137	1.15738e+06	140260	372.034	0.03215	1361.26	0.11763	252.78	0.02184	-3481	4536	-0.30081	0.39198	78	823	0.07112	1137.92	0.09833	211.307	0.01826	0	4536	0	0.39198	0.99995	0.15223	0.81749
Ventricles	17529.8	10315.5	17531.8	10298.6	2	0.01141	76.1544	0.4344	14.1415	0.08067	-154	243	-0.87845	1.38613	0	44.2759	0.25256	61.427	0.35039	11.4067	0.06507	0	243	0	1.38613	0.99997	0.88854	0.0513206
Left Medial-inferior Temporal Gyrus	30318.1	4901.68	30548.8	4594.69	230.69	0.75801	988.826	3.24914	183.62	0.60335	-1445	3612	-4.74807	11.8685	28	647.31	2.12697	773.899	2.54292	143.709	0.47221	0	3612	0	11.8685	0.97791	0.21937	0.658816
Right Medial-inferior Temporal Gyrus	31913.8	6401.28	31896.1	6395.78	-17.7241	-0.05555	1154.7	3.6192	214.423	0.67207	-2888	2881	-9.05188	9.02994	0	757.31	2.37364	860.038	2.69563	159.705	0.50057	0	2888	0	9.05188	0.98427	0.93471	0.0293236
Left Superior Temporal Gyrus	19791.9	3274.87	19629.3	3152.04	-162.621	-0.82504	455.451	2.31069	84.5751	0.42908	-1244	646	-6.31132	3.27742	-184	362.966	1.84147	313.65	1.59127	58.2433	0.29549	0	1244	0	6.31132	0.98903	0.06473	1.18889
Right Superior Temporal Gyrus	18157.4	2666.58	18204.9	2683.34	47.5517	0.26154	461.496	2.53832	85.6976	0.47135	-620	1991	-3.41012	10.9509	0	254.586	1.40028	384.957	2.11734	71.4846	0.39318	0	1991	0	10.9509	0.98547	0.58338	0.234046
Left Temporal Lobe	83092.7	11488.3	83363.5	11139.8	270.862	0.32545	1126.85	1.35393	209.25	0.25142	-1720	3179	-2.06661	3.81962	0	775.621	0.93192	850.117	1.02143	157.863	0.18967	0	3179	0	3.81962	0.99493	0.20609	0.685946
Right Temporal Lobe	81714.1	12446.7	81874.1	12529.2	159.966	0.19557	1159.94	1.41812	215.395	0.26334	-2202	3362	-2.69213	4.11032	0	803.828	0.98274	838.297	1.02489	155.668	0.19032	0	3362	0	4.11032	0.99575	0.46387	0.333603
Determinant Talairach transform matrix	1.3623	0.15306	1.3623	0.15306	0	0	0	0	0	0	0	0	0	0	0	0	0	0	0	0	0	0	0	0	0	1	1	0
v4.3.1 vs. v5.0.0
Struct	Mean1	sd1	Mean2	sd2	Mean diff	Mean diff %	sd Diff	sd Diff %	se Diff	se Diff %	min Diff	max Diff	min Diff %	max Diff %	median	Mean AbsDiff	Mean AbsDiff %	sd AbsDiff	sd AbsDiff %	se AbsDiff	se AbsDiff %	min AbsDiff	max AbsDiff	min AbsDiff %	max AbsDiff %	ICC(1,1)	p	-log10(p)
3rd-Ventricle	1039.62	445.362	1049.24	432.958	9.62069	0.92114	65.0041	6.22387	12.0709	1.15574	-98	175	-9.3831	16.7555	12	50.0345	4.7906	41.5757	3.9807	7.7204	0.7392	0	175	0	16.7555	0.98918	0.43215	0.364364
4th-Ventricle	1988.52	787.405	2072.52	756.17	84	4.13688	108.197	5.32852	20.0916	0.98948	-119	320	-5.86058	15.7595	83	111.862	5.50904	77.8105	3.83206	14.449	0.71159	28	320	1.37896	15.7595	0.98464	0.00026	3.58793
5th-Ventricle	7.03448	9.09664	5.17241	7.73244	-1.86207	-30.5085	5.30313	86.8874	0.98477	16.1346	-16	13	-262.147	212.994	-1	3.37931	55.3672	4.45945	73.0644	0.8281	13.5677	0	16	0	262.147	0.78704	0.06903	1.16096
Brain-Stem	18195	2259.23	18910.4	2446.33	715.448	3.8563	506.956	2.73251	94.1393	0.50741	-515	1621	-2.77587	8.73726	890	757.241	4.08156	439.611	2.36952	81.6337	0.44001	49	1621	0.26411	8.73726	0.93298	0	30
CC_Anterior	938.207	157.219	901.241	148.571	-36.9655	-4.0192	56.4753	6.14046	10.4872	1.14026	-240	53	-26.0948	5.7626	-25	47.5172	5.16647	47.6045	5.17595	8.83993	0.96115	10	240	1.08728	26.0948	0.90624	0.00148	2.83038
CC_Central	461.828	111.679	429.345	85.6139	-32.4828	-7.28989	52.5524	11.794	9.75874	2.19009	-255	8	-57.228	1.79539	-16	33.931	7.61492	51.5959	11.5793	9.58112	2.15023	0	255	0	57.228	0.8165	0.00245	2.61009
CC_Mid_Anterior	493.414	124.383	471.034	117.475	-22.3793	-4.64085	29.0116	6.0162	5.38732	1.11718	-105	11	-21.7741	2.2811	-14	24.3793	5.0556	27.2913	5.65946	5.06787	1.05094	0	105	0	21.7741	0.95549	0.00028	3.55652
CC_Mid_Posterior	441.483	96.3712	417.655	94.1679	-23.8276	-5.54686	23.0373	5.3629	4.27793	0.99587	-103	8	-23.9775	1.86233	-19	24.5172	5.70741	22.2753	5.18549	4.13641	0.96292	0	103	0	23.9775	0.94139	1e-05	5.23349
CC_Posterior	879.828	155.745	862.552	160.434	-17.2759	-1.98302	30.5963	3.51202	5.6816	0.65217	-113	20	-12.9708	2.29571	-6	22.3793	2.56882	26.9542	3.09395	5.00527	0.57453	0	113	0	12.9708	0.97602	0.00508	2.29427
CSF	1224.79	250.012	1181.9	251.135	-42.8965	-3.56478	71.7731	5.96447	13.3279	1.10757	-243	116	-20.1937	9.6398	-48	66.3448	5.51337	49.9838	4.15374	9.28175	0.77133	1	243	0.0831	20.1937	0.9461	0.00325	2.48827
Left-Accumbens-area	580.552	114.747	540.103	121.211	-40.4483	-7.21868	99.4849	17.7548	18.4739	3.29698	-191	176	-34.0872	31.4102	-36	86.1034	15.3666	62.5553	11.1641	11.6162	2.07311	2	191	0.35693	34.0872	0.60739	0.03706	1.43112
Left-Amygdala	1738.76	326.197	1664.28	305.777	-74.4828	-4.37743	111.837	6.57281	20.7677	1.22054	-287	150	-16.8673	8.81566	-63	107.862	6.33917	78.7635	4.62902	14.626	0.85959	0	287	0	16.8673	0.91295	0.00126	2.90029
Left-Caudate	3842	548.879	3934.38	590.678	92.3793	2.3759	224.411	5.7716	41.672	1.07176	-87	1162	-2.23755	29.8854	53	118.241	3.04104	211.467	5.43871	39.2685	1.00994	0	1162	0	29.8854	0.91255	0.03493	1.45681
Left-Cerebellum-Cortex	48055.1	6719.59	47509	9173.19	-546.138	-1.14298	4537.52	9.49629	842.597	1.76342	-16993	3487	-35.5636	7.29772	923	2949.86	6.17358	3447.54	7.21515	640.193	1.33982	218	16993	0.45624	35.5636	0.8437	0.52216	0.282196
Left-Cerebellum-White-Matter	16583.6	2334.39	15233.2	2994.72	-1350.38	-8.48847	1565.89	9.84318	290.779	1.82783	-3731	2421	-23.453	15.2184	-1700	1839.83	11.5651	913.68	5.74338	169.666	1.06652	297	3731	1.86694	23.453	0.72585	7e-05	4.13446
Left-Hippocampus	3946.97	506.75	3910.72	485.201	-36.2414	-0.92244	129.887	3.30599	24.1195	0.61391	-310	257	-7.89036	6.54136	-47	111.345	2.83403	73.4206	1.86876	13.6339	0.34702	3	310	0.07636	7.89036	0.96427	0.14414	0.841207
Left-Inf-Lat-Vent	385.966	282.933	370.862	284.307	-15.1035	-3.99125	48.1674	12.7288	8.94446	2.36367	-137	81	-36.2037	21.4051	-12	36.8276	9.73209	33.9359	8.96794	6.30175	1.66531	1	137	0.26426	36.2037	0.98467	0.10241	0.989666
Left-Lateral-Ventricle	8950.21	6480.6	9107.55	6511.91	157.345	1.74268	230.712	2.55526	42.8421	0.4745	-409	823	-4.52991	9.1152	137	208.103	2.30486	184.434	2.04271	34.2484	0.37932	1	823	0.01108	9.1152	0.9991	0.001	2.99859
Left-Pallidum	1621.17	392.29	1829.21	249.021	208.034	12.0586	246.078	14.2638	45.6956	2.64873	-91	849	-5.27478	49.212	159	224.172	12.9941	230.934	13.386	42.8833	2.48572	5	849	0.28982	49.212	0.56979	9e-05	4.02634
Left-Putamen	6043.55	748.529	5964.9	748.106	-78.6552	-1.31	258.175	4.29989	47.9419	0.79847	-544	744	-9.06029	12.3913	-61	199.138	3.31663	178.857	2.97885	33.2129	0.55316	19	744	0.31644	12.3913	0.93712	0.11206	0.950545
Left-Thalamus-Proper	6978.34	913.464	7101.07	903.364	122.724	1.74331	331.889	4.71453	61.6303	0.87547	-364	674	-5.17067	9.57426	149	301.552	4.28358	177.675	2.5239	32.9935	0.46868	39	674	0.554	9.57426	0.92669	0.05629	1.2496
Left-VentralDC	3828.1	398.595	3951.52	441.746	123.414	3.17275	183.689	4.72231	34.1102	0.87691	-268	616	-6.8898	15.8362	130	174.793	4.49362	133.689	3.4369	24.8254	0.63822	4	616	0.10283	15.8362	0.86758	0.00116	2.93629
Left-choroid-plexus	1577.66	305.357	1532.55	322.734	-45.1035	-2.90035	112.703	7.24732	20.9285	1.34579	-261	151	-16.7834	9.70996	-38	97.7241	6.28409	70.1279	4.50953	13.0224	0.8374	3	261	0.19291	16.7834	0.92786	0.0399	1.39904
Left-vessel	91.8966	44.6089	98.4828	51.5652	6.58621	6.91904	18.9784	19.9375	3.5242	3.70229	-47	42	-49.3751	44.1224	5	15.2759	16.0478	12.7836	13.4296	2.37386	2.49382	0	47	0	49.3751	0.91614	0.07214	1.14183
Optic-Chiasm	194.655	87.3226	205.069	88.7206	10.4138	5.21049	84.62	42.3392	15.7135	7.86219	-159	276	-79.5549	138.095	9	57.5172	28.7785	62.0199	31.0314	11.5168	5.76238	4	276	2.00138	138.095	0.54483	0.51292	0.289948
Right-Accumbens-area	668.241	118.496	621.448	106.829	-46.7931	-7.25649	68.8525	10.6774	12.7856	1.98274	-227	48	-35.2023	7.44365	-33	62.0345	9.62006	54.9795	8.52601	10.2094	1.58324	0	227	0	35.2023	0.74433	0.00104	2.98392
Right-Amygdala	1783.14	359.903	1659.76	296.977	-123.379	-7.16718	151.305	8.7894	28.0966	1.63215	-453	258	-26.315	14.9874	-126	161.655	9.39065	107.674	6.25482	19.9945	1.16149	9	453	0.52282	26.315	0.83406	0.00015	3.83555
Right-Caudate	3917.03	565.862	4062.66	616.839	145.621	3.64978	274.188	6.87215	50.9154	1.27613	-49	1465	-1.22812	36.7182	84	153.69	3.85202	269.588	6.75685	50.0612	1.25472	18	1465	0.45115	36.7182	0.8679	0.00792	2.10143
Right-Cerebellum-Cortex	48254	7428.06	49204	9154.62	950.034	1.94963	2957.27	6.06881	549.152	1.12695	-6117	5873	-12.5531	12.0524	1084	2472.45	5.07387	1830.01	3.75549	339.825	0.69738	361	6117	0.74083	12.5531	0.9329	0.09464	1.02393
Right-Cerebellum-White-Matter	16609.1	2641.3	15519.4	2708.34	-1089.69	-6.78333	1337.73	8.32736	248.41	1.54635	-4152	1421	-25.8463	8.84574	-1126	1397.07	8.69677	998.917	6.21827	185.494	1.1547	81	4152	0.50423	25.8463	0.80401	0.00015	3.8301
Right-Hippocampus	4036	466.636	3994.28	488.744	-41.7241	-1.03917	143.418	3.57194	26.6321	0.66329	-362	324	-9.01588	8.06946	-68	117.931	2.93716	89.2608	2.22311	16.5753	0.41282	10	362	0.24906	9.01588	0.95275	0.12842	0.891359
Right-Inf-Lat-Vent	330.345	240.778	327.862	273.663	-2.48276	-0.7544	47.4602	14.4211	8.81314	2.67792	-117	180	-35.5511	54.694	-2	28.1379	8.54987	37.932	11.5259	7.0438	2.1403	1	180	0.30386	54.694	0.98358	0.78024	0.107775
Right-Lateral-Ventricle	7863.31	4270.61	8000.07	4269.83	136.759	1.72421	171.889	2.16712	31.919	0.40242	-72	733	-0.90775	9.24141	105	150	1.89115	160.041	2.01774	29.7189	0.37469	1	733	0.01261	9.24141	0.99871	0.0002	3.70977
Right-Pallidum	1434.93	327.097	1589.55	198.895	154.621	10.2246	252.161	16.6746	46.8251	3.0964	-185	861	-12.2335	56.9354	48	188.69	12.4775	226.872	15.0024	42.1291	2.78587	1	861	0.06613	56.9354	0.4581	0.00263	2.58065
Right-Putamen	5714.14	690.865	5620.59	694.775	-93.5517	-1.65071	195.205	3.44437	36.2487	0.6396	-372	460	-6.5639	8.11665	-116	184.655	3.25822	108.877	1.92113	20.218	0.35674	14	460	0.24703	8.11665	0.95274	0.01539	1.8128
Right-Thalamus-Proper	7109.31	967.379	7269.59	870.877	160.276	2.22932	348.176	4.84287	64.6546	0.8993	-498	1071	-6.92682	14.8968	194	295.448	4.10947	239.635	3.33315	44.4991	0.61895	13	1071	0.18082	14.8968	0.91628	0.01947	1.71069
Right-VentralDC	3755.76	387.13	3839.48	424.21	83.7241	2.20465	205.827	5.41989	38.2211	1.00645	-302	615	-7.95235	16.1944	54	153.724	4.04791	158.587	4.17595	29.4488	0.77545	6	615	0.15799	16.1944	0.85594	0.03697	1.43209
Right-choroid-plexus	1770.34	391.583	1718.31	349.356	-52.0345	-2.98307	139.952	8.02327	25.9885	1.48988	-418	237	-23.9634	13.5869	-20	110.379	6.3279	98.8543	5.66719	18.3568	1.05237	0	418	0	23.9634	0.92179	0.05503	1.25938
Right-vessel	73.3103	47.0069	79.5862	47.7692	6.27586	8.20929	16.3224	21.3509	3.031	3.96477	-21	44	-27.4696	57.5553	2	12.8276	16.7794	11.6958	15.2989	2.17185	2.84094	0	44	0	57.5553	0.93418	0.04773	1.32118
ctx-lh-bankssts	2617.1	533.206	2444.93	448.119	-172.172	-6.8025	421.568	16.6561	78.2833	3.09296	-1718	399	-67.8778	15.7644	-126	308.655	12.1949	331.288	13.0891	61.5186	2.43059	34	1718	1.34333	67.8778	0.595	0.03628	1.44038
ctx-lh-caudalanteriorcingulate	2193.45	672.55	2197.9	759.373	4.44828	0.20259	227.451	10.359	42.2366	1.92363	-466	595	-21.2236	27.0988	-22	152.241	6.9337	166.581	7.58678	30.9333	1.40883	11	595	0.50099	27.0988	0.9514	0.91687	0.0376881
ctx-lh-caudalmiddlefrontal	7560.79	1177.71	7273	1006.99	-287.793	-3.88024	753.239	10.1557	139.873	1.88587	-1698	1213	-22.8937	16.3545	-510	663.448	8.94509	444.148	5.98833	82.4763	1.11201	0	1698	0	22.8937	0.74077	0.04906	1.30932
ctx-lh-cuneus	3146.45	422.389	3243.07	475.278	96.6207	3.02435	302.968	9.48328	56.2597	1.761	-474	1128	-14.8368	35.3078	100	215.793	6.7546	230.713	7.22162	42.8424	1.34102	10	1128	0.31301	35.3078	0.75954	0.09695	1.01346
ctx-lh-entorhinal	1971.28	563.197	1819.41	394.092	-151.862	-8.01237	509.914	26.9035	94.6886	4.99585	-1510	876	-79.6689	46.2185	-20	371.931	19.6234	375	19.7853	69.6357	3.67404	20	1510	1.05522	79.6689	0.4284	0.11998	0.920895
ctx-lh-frontalpole	679.552	182.068	771.034	142.719	91.4828	12.6132	101.793	14.0348	18.9025	2.60619	-158	308	-21.7843	42.4656	96	115.414	15.9127	72.3447	9.97454	13.4341	1.85223	12	308	1.6545	42.4656	0.68059	4e-05	4.36678
ctx-lh-fusiform	9544.31	1919.67	10133.2	1769.26	588.897	5.98548	690.961	7.02285	128.308	1.30411	-890	2306	-9.04586	23.4379	555	691.172	7.025	584.664	5.94246	108.569	1.10349	4	2306	0.04066	23.4379	0.88428	9e-05	4.06999
ctx-lh-inferiorparietal	12984.9	2858.18	13091.1	2315.72	106.207	0.8146	1162.09	8.9131	215.794	1.65512	-2426	3816	-18.6072	29.2684	21	830.483	6.36973	804.858	6.17318	149.458	1.14633	21	3816	0.16107	29.2684	0.90268	0.62644	0.203124
ctx-lh-inferiortemporal	9627.17	2197.67	10712.4	2245.85	1085.28	10.6715	942.609	9.2687	175.038	1.72115	-815	3137	-8.01392	30.8462	1105	1167.34	11.4785	834.888	8.20948	155.035	1.52446	32	3137	0.31466	30.8462	0.80514	0	5.96945
ctx-lh-insula	6594.66	847.258	7399.86	1088.68	805.207	11.5075	371.075	5.30315	68.9069	0.98477	312	1960	4.45889	28.011	745	805.207	11.5075	371.075	5.30315	68.9069	0.98477	312	1960	4.45889	28.011	0.64883	0	30
ctx-lh-isthmuscingulate	2714.45	445.006	2891.31	486.879	176.862	6.31001	235.032	8.38539	43.6444	1.55713	-423	607	-15.0916	21.6563	162	240.103	8.56631	167.12	5.96243	31.0333	1.10719	7	607	0.24974	21.6563	0.81187	0.00037	3.43755
ctx-lh-lateraloccipital	12772.3	1899.8	12797.9	1764.68	25.5517	0.19986	1013.65	7.92839	188.23	1.47227	-3359	2348	-26.2728	18.3651	62	676.793	5.29361	744.15	5.82045	138.185	1.08083	18	3359	0.14079	26.2728	0.85197	0.89299	0.0491534
ctx-lh-lateralorbitofrontal	8256.52	1260.08	8518.97	1377.43	262.448	3.12895	331.118	3.94764	61.487	0.73306	-704	944	-8.3932	11.2545	174	322.793	3.84839	270.299	3.22254	50.1932	0.59841	7	944	0.08346	11.2545	0.95033	0.0002	3.6907
ctx-lh-lingual	7048.86	1136.61	6892.21	1092.87	-156.655	-2.24739	402.535	5.77481	74.7489	1.07236	-1017	611	-14.59	8.76547	-147	341.207	4.89499	258.596	3.70984	48.02	0.6889	7	1017	0.10042	14.59	0.92748	0.04527	1.34421
ctx-lh-medialorbitofrontal	4632.79	713.562	5434.48	675.847	801.69	15.9267	685.604	13.6204	127.314	2.52925	-709	2256	-14.0852	44.8185	864	896.586	17.8119	550.579	10.938	102.24	2.03113	45	2256	0.89399	44.8185	0.14278	0	6.07859
ctx-lh-middletemporal	10229.7	1810.1	10584	1506.15	354.276	3.40426	902.397	8.6712	167.571	1.6102	-1321	3156	-12.6936	30.3262	311	691.586	6.6455	670.03	6.43837	124.422	1.19558	72	3156	0.69185	30.3262	0.837	0.04354	1.36116
ctx-lh-paracentral	4169.9	761.817	4146.93	747.686	-22.9655	-0.55227	438.462	10.544	81.4203	1.95797	-982	609	-23.6148	14.645	73	365.241	8.78319	233.729	5.62063	43.4024	1.04373	3	982	0.07214	23.6148	0.83619	0.77997	0.107922
ctx-lh-parahippocampal	2491.1	372.538	2267.9	328.955	-223.207	-9.38041	235.611	9.90171	43.7519	1.8387	-635	154	-26.6863	6.47195	-199	251.069	10.5513	204.515	8.59488	37.9775	1.59603	9	635	0.37823	26.6863	0.61831	2e-05	4.67818
ctx-lh-parsopercularis	5346.34	730.779	5244.9	651.592	-101.448	-1.9157	468.286	8.84289	86.9585	1.64208	-1497	602	-28.2686	11.3679	19	334.759	6.32142	337.469	6.3726	62.6664	1.18336	18	1497	0.3399	28.2686	0.76872	0.2532	0.596534
ctx-lh-parsorbitalis	2444.66	546.737	2396.28	441.373	-48.3793	-1.99876	263.228	10.8751	48.8803	2.01946	-584	460	-24.1276	19.0046	19	208.517	8.61476	163.344	6.74844	30.3321	1.25315	15	584	0.61972	24.1276	0.85975	0.33077	0.480469
ctx-lh-parstriangularis	3780.28	715.555	3827.28	698.851	47	1.23561	406.438	10.6851	75.4736	1.98418	-794	975	-20.874	25.6324	19	299.69	7.87874	272.87	7.17366	50.6707	1.33212	5	975	0.13145	25.6324	0.83808	0.5385	0.268815
ctx-lh-pericalcarine	2177.07	456.806	2217.17	385.648	40.1035	1.82527	356.258	16.2148	66.1555	3.01101	-785	1293	-35.7286	58.8498	25	233.552	10.6299	268.498	12.2205	49.8589	2.26928	17	1293	0.77374	58.8498	0.65127	0.54927	0.260216
ctx-lh-postcentral	11137.5	1725.33	10823.3	1806.69	-314.138	-2.86089	628.061	5.71983	116.628	1.06215	-2355	502	-21.4473	4.57178	-197	455.103	4.14468	531.179	4.83751	98.6375	0.8983	17	2355	0.15482	21.4473	0.92368	0.01181	1.92778
ctx-lh-posteriorcingulate	4023.79	745.116	3812.21	713.48	-211.586	-5.40036	328.727	8.39018	61.0431	1.55802	-1506	165	-38.438	4.21133	-168	250.276	6.38785	299.256	7.63798	55.5704	1.41834	1	1506	0.02552	38.438	0.86255	0.00172	2.76417
ctx-lh-precentral	14969.1	2218.31	14986.5	2224.6	17.4138	0.11626	545.734	3.64362	101.34	0.6766	-1240	1129	-8.27893	7.53783	31	412.586	2.75466	349.045	2.33042	64.816	0.43275	10	1240	0.06677	8.27893	0.97082	0.8648	0.0630813
ctx-lh-precuneus	10643.9	1614.15	11045.3	1624.99	401.379	3.70118	473.24	4.36382	87.8785	0.81034	-1020	1373	-9.40558	12.6607	332	501.034	4.62012	361.682	3.33513	67.1627	0.61932	20	1373	0.18442	12.6607	0.92911	9e-05	4.04373
ctx-lh-rostralanteriorcingulate	2469.03	629.549	2970.52	746.942	501.483	18.4384	349.266	12.8417	64.8571	2.38465	-70	1309	-2.57374	48.129	459	508.448	18.6945	338.675	12.4523	62.8904	2.31234	31	1309	1.1398	48.129	0.65742	0	30
ctx-lh-rostralmiddlefrontal	16426.6	3584.14	17415.7	3699.67	989.172	5.84578	1087.24	6.42535	201.896	1.19316	-932	5573	-5.5079	32.9351	851	1072.34	6.33731	1002.25	5.92308	186.114	1.09989	34	5573	0.20093	32.9351	0.9215	4e-05	4.43726
ctx-lh-superiorfrontal	24863	3356.06	24731.3	2928.52	-131.655	-0.53093	812.108	3.27501	150.805	0.60815	-2433	1348	-9.81162	5.43611	-330	655.862	2.64491	481.616	1.94223	89.4339	0.36066	116	2433	0.4678	9.81162	0.96703	0.39008	0.408849
ctx-lh-superiorparietal	15127.7	2377.15	15246.1	2286.08	118.414	0.77971	872.913	5.7478	162.096	1.06734	-1489	2503	-9.8045	16.4813	30	661.103	4.35312	569.063	3.74707	105.672	0.69581	30	2503	0.19754	16.4813	0.93103	0.47114	0.326846
ctx-lh-superiortemporal	12457.9	2025.89	12562.2	1576.72	104.379	0.83436	1070.58	8.55775	198.801	1.58913	-4410	2049	-35.2516	16.3788	279	667.483	5.33557	834.253	6.66866	154.917	1.23834	1	4410	0.00799	35.2516	0.83006	0.60369	0.219188
ctx-lh-supramarginal	11736.5	1837.73	11733.4	1832.27	-3.10345	-0.02645	757.844	6.45802	140.728	1.19922	-1556	1843	-13.2596	15.7052	-108	535.448	4.56286	526.681	4.48815	97.8023	0.83343	12	1843	0.10226	15.7052	0.91754	0.98256	0.00763924
ctx-lh-temporalpole	2010.83	387.398	2533.59	330.619	522.759	23.0067	276.232	12.157	51.2949	2.25749	110	1481	4.84111	65.1789	475	522.759	23.0067	276.232	12.157	51.2949	2.25749	110	1481	4.84111	65.1789	0.121	0	30
ctx-lh-transversetemporal	1299.14	300.178	1287.83	279.457	-11.3103	-0.87441	107.492	8.31024	19.9607	1.54317	-238	169	-18.3999	13.0655	-10	83.5862	6.4621	66.7139	5.1577	12.3885	0.95776	1	238	0.07731	18.3999	0.93286	0.57548	0.239969
ctx-rh-bankssts	2488.24	470.799	2428.79	366.562	-59.4483	-2.41805	266.265	10.8303	49.4442	2.01114	-654	439	-26.6014	17.8563	-35	211.448	8.60064	168.078	6.83656	31.2113	1.26952	13	654	0.52877	26.6014	0.79811	0.2393	0.62105
ctx-rh-caudalanteriorcingulate	2383.76	683.59	2303.52	618.625	-80.2414	-3.4238	183.536	7.83125	34.0818	1.45423	-405	323	-17.2808	13.782	-92	164.172	7.00502	111.53	4.75884	20.7106	0.88369	7	405	0.29868	17.2808	0.9543	0.0258	1.58839
ctx-rh-caudalmiddlefrontal	7245.76	1604.25	7086.38	1407.29	-159.379	-2.22408	686.574	9.5809	127.494	1.77913	-1354	1613	-18.8946	22.5088	-188	535.793	7.47681	447.622	6.24641	83.1214	1.15993	20	1613	0.27909	22.5088	0.89459	0.22161	0.654408
ctx-rh-cuneus	3366.1	533.086	3497.52	520.035	131.414	3.82928	379.457	11.0571	70.4634	2.05324	-639	996	-18.6199	29.0226	87	305.759	8.90954	255.043	7.43173	47.3603	1.38004	3	996	0.08742	29.0226	0.72129	0.07269	1.13849
ctx-rh-entorhinal	1766.9	400.905	1727.79	390.959	-39.1035	-2.23788	353.382	20.2239	65.6214	3.75549	-921	761	-52.7085	43.5518	18	259.517	14.8521	238.134	13.6283	44.2204	2.53072	5	921	0.28615	52.7085	0.60888	0.55603	0.2549
ctx-rh-frontalpole	892.138	166.706	1006.34	203.225	114.207	12.0314	166.656	17.5567	30.9472	3.2602	-203	428	-21.3855	45.0886	87	155.517	16.3833	127.412	13.4225	23.6598	2.4925	4	428	0.42139	45.0886	0.46949	0.00096	3.01884
ctx-rh-fusiform	9334.9	1699.13	9978.31	1658.6	643.414	6.66294	484.252	5.01472	89.9233	0.93121	-222	1724	-2.29894	17.8531	625	665.414	6.89076	452.413	4.68501	84.0109	0.86998	14	1724	0.14498	17.8531	0.89036	0	7.22472
ctx-rh-inferiorparietal	16063.6	2815.48	16052.7	2825.36	-10.8965	-0.06786	808.388	5.03414	150.114	0.93482	-1442	1727	-8.97989	10.7547	-139	655.931	4.08474	456.073	2.84014	84.6907	0.5274	15	1727	0.09341	10.7547	0.96031	0.94265	0.0256494
ctx-rh-inferiortemporal	9618.76	2831.18	10240.3	2440.2	621.552	6.25963	677.611	6.8242	125.829	1.26722	-825	1610	-8.30855	16.2142	587	772.586	7.78069	490.993	4.94477	91.175	0.91822	11	1610	0.11078	16.2142	0.94139	3e-05	4.48515
ctx-rh-insula	6394.07	844.506	7139.45	1105.03	745.379	11.0153	445.374	6.5818	82.7039	1.22221	9	1790	0.133	26.4528	677	745.379	11.0153	445.374	6.5818	82.7039	1.22221	9	1790	0.133	26.4528	0.66173	0	30
ctx-rh-isthmuscingulate	2540.07	460.327	2734.48	509.314	194.414	7.37177	265.851	10.0805	49.3673	1.87191	-408	679	-15.4705	25.7463	156	270.966	10.2744	183.79	6.96895	34.129	1.2941	15	679	0.56877	25.7463	0.78315	0.0005	3.30454
ctx-rh-lateraloccipital	12611.2	1879.45	12600.3	1952.23	-10.931	-0.08671	712.329	5.65082	132.276	1.04933	-2137	1278	-16.9525	10.1382	-85	523.345	4.15163	473.144	3.75339	87.8606	0.69699	7	2137	0.05553	16.9525	0.93319	0.93473	0.0293149
ctx-rh-lateralorbitofrontal	7726.86	1173.02	8239.38	1292.77	512.517	6.42001	479.967	6.01228	89.1277	1.11645	-728	1325	-9.11924	16.5975	546	592.034	7.41608	373.364	4.67692	69.332	0.86848	36	1325	0.45095	16.5975	0.84719	0	5.44657
ctx-rh-lingual	6825.62	1031.71	7014.9	885.787	189.276	2.7351	489.032	7.06667	90.8109	1.31225	-949	1802	-13.7134	26.0395	90	362.724	5.24148	374.151	5.40661	69.4781	1.00398	6	1802	0.0867	26.0395	0.85681	0.04638	1.33371
ctx-rh-medialorbitofrontal	4740.14	895.843	5470.66	874.458	730.517	14.3087	360.286	7.05697	66.9035	1.31045	102	1652	1.99789	32.3579	733	730.517	14.3087	360.286	7.05697	66.9035	1.31045	102	1652	1.99789	32.3579	0.64025	0	30
ctx-rh-middletemporal	11446.9	1993.87	11639.3	1562.9	192.379	1.66662	778.945	6.74816	144.647	1.2531	-1347	2382	-11.6693	20.6357	208	637.897	5.52622	472.909	4.0969	87.817	0.76078	67	2382	0.58043	20.6357	0.90308	0.19425	0.711635
ctx-rh-paracentral	4803.07	766.75	4650.76	814.268	-152.31	-3.22219	449.238	9.50384	83.4215	1.76482	-859	875	-18.1725	18.511	-156	371.828	7.86618	287.487	6.08192	53.385	1.12938	16	875	0.33849	18.511	0.82681	0.07856	1.10477
ctx-rh-parahippocampal	2304.69	325.353	2078.83	332.132	-225.862	-10.3051	221.608	10.111	41.1516	1.87756	-743	190	-33.8997	8.66884	-227	255.241	11.6455	185.663	8.47098	34.4768	1.57302	1	743	0.04563	33.8997	0.59128	1e-05	5.13482
ctx-rh-parsopercularis	4460.45	974.669	4289.28	800.231	-171.172	-3.91264	447.807	10.2359	83.1556	1.90076	-1605	616	-36.6869	14.0804	-73	329.655	7.53521	343.982	7.86269	63.8758	1.46006	3	1605	0.06857	36.6869	0.86081	0.04896	1.31016
ctx-rh-parsorbitalis	2821.21	424.997	2860.93	405.07	39.7241	1.39821	226.864	7.98516	42.1276	1.48281	-578	436	-20.3445	15.3463	17	175.724	6.18514	145.326	5.1152	26.9865	0.94987	14	578	0.49277	20.3445	0.85122	0.35377	0.451275
ctx-rh-parstriangularis	4482.52	996.669	4698.69	942.636	216.172	4.70902	414.519	9.02972	76.9742	1.67678	-529	1122	-11.5235	24.4412	214	368.517	8.02764	282.082	6.14476	52.3812	1.14105	3	1122	0.06535	24.4412	0.88822	0.00897	2.0471
ctx-rh-pericalcarine	2624.86	502.777	2535.62	436.592	-89.2414	-3.45864	300.143	11.6324	55.7352	2.16008	-818	863	-31.7025	33.4465	-127	221.793	8.59583	217.682	8.4365	40.4225	1.56662	14	863	0.54258	33.4465	0.78704	0.12056	0.918785
ctx-rh-postcentral	10372.4	1607.68	10210.1	1441.7	-162.31	-1.57717	481.642	4.68011	89.4386	0.86907	-1196	698	-11.6215	6.78246	-31	404.103	3.92667	300.221	2.91724	55.7496	0.54172	16	1196	0.15547	11.6215	0.94642	0.08029	1.09535
ctx-rh-posteriorcingulate	3862.17	723.843	3653.17	621.443	-209	-5.56195	245.143	6.52381	45.522	1.21144	-699	281	-18.6019	7.47803	-195	263.759	7.0192	182.437	4.85504	33.8776	0.90156	1	699	0.02661	18.6019	0.89075	8e-05	4.07182
ctx-rh-precentral	14474	1815.04	14447.9	1915.77	-26.1034	-0.18051	621.2	4.29572	115.354	0.79769	-1372	1560	-9.48764	10.7877	-138	461.138	3.18886	407.863	2.82045	75.7383	0.52374	34	1560	0.23512	10.7877	0.94636	0.82262	0.0848003
ctx-rh-precuneus	11333.4	1849.91	11548.8	1920.28	215.379	1.8825	548.794	4.79669	101.909	0.89072	-1367	1274	-11.9482	11.1353	192	444.207	3.88255	380.596	3.32657	70.6749	0.61773	4	1367	0.03496	11.9482	0.95269	0.0436	1.36048
ctx-rh-rostralanteriorcingulate	1920.34	400.22	2497.41	569.594	577.069	26.125	313.985	14.2147	58.3056	2.6396	131	1563	5.93061	70.7599	487	577.069	26.125	313.985	14.2147	58.3056	2.6396	131	1563	5.93061	70.7599	0.34065	0	30
ctx-rh-rostralmiddlefrontal	17155.5	3264.16	17826.7	3381.98	671.207	3.83742	825.843	4.7215	153.355	0.87676	-901	1835	-5.15119	10.491	920	891	5.09401	571.307	3.26627	106.089	0.60653	2	1835	0.01143	10.491	0.95028	0.00015	3.81852
ctx-rh-superiorfrontal	24446.7	4109.36	24146.9	3514.97	-299.759	-1.23374	896.716	3.69068	166.516	0.68534	-2230	1093	-9.17817	4.49854	-135	696.103	2.865	628.728	2.5877	116.752	0.48052	15	2230	0.06174	9.17817	0.97041	0.08262	1.08294
ctx-rh-superiorparietal	15414	2652.37	15258.9	2740.69	-155.103	-1.01134	1001.78	6.53203	186.026	1.21297	-2309	2147	-15.0557	13.9994	-24	781.724	5.09718	628.935	4.10092	116.79	0.76152	24	2309	0.15649	15.0557	0.93171	0.41146	0.385667
ctx-rh-superiortemporal	11775.6	1825.8	12247.9	1702.45	472.241	3.9315	620.607	5.16667	115.244	0.95943	-696	2109	-5.79433	17.5578	488	598.448	4.98219	495.175	4.12243	91.9517	0.76552	64	2109	0.53281	17.5578	0.90612	0.00032	3.49064
ctx-rh-supramarginal	11018.1	1782.01	10932.7	1866.29	-85.3448	-0.7776	464.527	4.23244	86.2606	0.78594	-1131	996	-10.3049	9.07484	-56	363.345	3.31054	294.271	2.68118	54.6447	0.49788	12	1131	0.10934	10.3049	0.96762	0.33095	0.480238
ctx-rh-temporalpole	1919.1	443.723	2219.45	253.191	300.345	14.5145	378.534	18.2931	70.2921	3.39694	-602	1181	-29.0923	57.0731	298	373.31	18.0406	303.939	14.6882	56.4401	2.72753	14	1181	0.67657	57.0731	0.24726	0.0002	3.69593
ctx-rh-transversetemporal	960.759	216.518	982.31	243.888	21.5517	2.21832	87.4592	9.00217	16.2408	1.67166	-233	181	-23.9827	18.6303	28	65.7586	6.76853	60.428	6.21985	11.2212	1.155	6	233	0.61758	23.9827	0.92627	0.19522	0.709463
wm-lh-bankssts	2704.62	520.936	2753	587.489	48.3793	1.77291	469.728	17.2137	87.2263	3.19649	-1170	900	-42.8758	32.9814	51	358.034	13.1205	300.502	11.0122	55.8019	2.04492	5	1170	0.18323	42.8758	0.64916	0.58354	0.233928
wm-lh-caudalanteriorcingulate	2595.1	488.641	3067.03	714.851	471.931	16.6697	355.913	12.5717	66.0914	2.3345	-90	1546	-3.17901	54.6084	448	480	16.9547	344.556	12.1705	63.9825	2.26001	21	1546	0.74177	54.6084	0.59832	0	6.92369
wm-lh-caudalmiddlefrontal	6748.48	989.278	6815.86	950.364	67.3793	0.99348	475.016	7.00389	88.2083	1.30059	-786	1095	-11.5892	16.1453	-33	359.379	5.29888	310.767	4.58212	57.708	0.85088	14	1095	0.20642	16.1453	0.88172	0.45134	0.345499
wm-lh-cuneus	2189.9	293.595	2290.1	338.258	100.207	4.47352	215.102	9.60278	39.9435	1.78319	-249	822	-11.1161	36.6964	102	167.034	7.4569	166.65	7.43972	30.9461	1.38152	0	822	0	36.6964	0.73289	0.01818	1.74033
wm-lh-entorhinal	810.69	261.597	848.069	210.939	37.3793	4.5069	144.269	17.3948	26.7901	3.23013	-221	362	-26.6464	43.6471	52	122.69	14.7929	81.6719	9.84735	15.1661	1.82861	20	362	2.41144	43.6471	0.81025	0.1739	0.75969
wm-lh-frontalpole	175.207	57.4173	210.345	45.6792	35.1379	18.2274	41.7071	21.635	7.74481	4.01752	-55	109	-28.5305	56.5423	39	45	23.3432	30.3468	15.742	5.63526	2.92322	0	109	0	56.5423	0.51192	0.0001	4.00776
wm-lh-fusiform	6219	1105.79	6562.79	1107.9	343.793	5.37942	325.84	5.09851	60.507	0.94677	-657	933	-10.2803	14.5989	363	405.586	6.34631	241.271	3.77523	44.8029	0.70104	14	933	0.21906	14.5989	0.91198	0	5.3614
wm-lh-inferiorparietal	9077.66	1786.8	9433.86	1443.09	356.207	3.84849	975.881	10.5435	181.217	1.95788	-2145	3485	-23.1748	37.6522	196	692.966	7.48686	765.772	8.27347	142.2	1.53634	15	3485	0.16206	37.6522	0.80339	0.05933	1.22673
wm-lh-inferiortemporal	5560.76	899.88	5960.24	1071.29	399.483	6.93486	641.104	11.1293	119.05	2.06666	-536	2786	-9.30475	48.3639	368	530.793	9.21436	533.382	9.2593	99.0465	1.71941	36	2786	0.62495	48.3639	0.72592	0.00229	2.64018
wm-lh-insula	8771.24	1111.39	9379.38	1297.71	608.138	6.70102	460.468	5.07386	85.5068	0.94219	-67	1769	-0.73827	19.4925	453	612.759	6.75193	454.079	5.00346	84.3204	0.92912	67	1769	0.73827	19.4925	0.81469	0	6.92369
wm-lh-isthmuscingulate	3146.48	458.78	3711.34	611.489	564.862	16.4735	292.924	8.54277	54.3946	1.58635	141	1203	4.11209	35.084	541	564.862	16.4735	292.924	8.54277	54.3946	1.58635	141	1203	4.11209	35.084	0.45867	0	30
wm-lh-lateraloccipital	8587.55	1436.68	8728.07	1308.85	140.517	1.62301	919.301	10.6182	170.71	1.97174	-3411	1429	-39.398	16.5053	279	664.793	7.67854	638.616	7.37618	118.588	1.36972	61	3411	0.70457	39.398	0.77847	0.41739	0.37946
wm-lh-lateralorbitofrontal	6735.55	795.091	6815.79	847.027	80.2414	1.18426	212.051	3.1296	39.3769	0.58115	-503	504	-7.42362	7.43838	91	170.586	2.51763	146.613	2.16382	27.2254	0.40181	9	504	0.13283	7.43838	0.96313	0.05112	1.2914
wm-lh-lingual	5298.59	781.285	5189.83	723.347	-108.759	-2.07388	354.053	6.75131	65.7459	1.25369	-843	694	-16.0749	13.2337	-172	300.483	5.7298	209.975	4.00394	38.9914	0.74351	3	843	0.05721	16.0749	0.88319	0.10925	0.961576
wm-lh-medialorbitofrontal	3010.45	482.383	3415.55	649.034	405.103	12.6083	605.111	18.8332	112.366	3.49724	-806	1431	-25.0856	44.5378	359	608.345	18.9339	390.933	12.1672	72.5944	2.2594	5	1431	0.15562	44.5378	0.29059	0.0012	2.92161
wm-lh-middletemporal	4900.48	930.368	5207.72	824.928	307.241	6.07905	466.872	9.23748	86.6959	1.71536	-784	1310	-15.5122	25.9195	378	462.966	9.16019	306.179	6.05804	56.8561	1.12495	0	1310	0	25.9195	0.80821	0.00141	2.85197
wm-lh-paracentral	4109.07	724.516	4184.14	686.108	75.069	1.81037	440.91	10.633	81.8749	1.9745	-771	764	-18.5935	18.4247	113	384.931	9.28304	216.273	5.21567	40.1609	0.96853	39	771	0.94053	18.5935	0.80572	0.36704	0.435289
wm-lh-parahippocampal	1731.21	330.406	1576	240.058	-155.207	-9.38598	201.404	12.1797	37.3997	2.26171	-727	191	-43.9646	11.5505	-146	187.759	11.3545	170.295	10.2985	31.6231	1.91237	4	727	0.2419	43.9646	0.64492	0.00028	3.5517
wm-lh-parsopercularis	3773.34	651.574	3740.28	622.525	-33.069	-0.88024	312.545	8.31942	58.0381	1.54488	-746	520	-19.8573	13.8415	41	231.966	6.17453	207.574	5.52528	38.5456	1.02602	1	746	0.02662	19.8573	0.88235	0.57337	0.241563
wm-lh-parsorbitalis	944.793	245.874	943.724	191.189	-1.06897	-0.11321	155.167	16.4326	28.8137	3.05147	-366	263	-38.7606	27.8525	-5	126.862	13.4351	86.0763	9.11575	15.984	1.69275	5	366	0.52952	38.7606	0.75932	0.97067	0.0129289
wm-lh-parstriangularis	2899.52	512.796	3006.21	560.083	106.69	3.61309	287.281	9.7289	53.3467	1.80661	-432	719	-14.6299	24.3493	77	237.517	8.04363	189.447	6.41572	35.1795	1.19137	1	719	0.03387	24.3493	0.84324	0.05529	1.25733
wm-lh-pericalcarine	2901.03	501.88	3072.72	613.246	171.69	5.74813	333.815	11.1761	61.9879	2.07534	-421	1296	-14.095	43.3898	168	276.379	9.25311	250.697	8.39328	46.5533	1.55859	6	1296	0.20088	43.3898	0.78609	0.00985	2.00673
wm-lh-postcentral	7121.41	1028.43	7091.07	1087.74	-30.3448	-0.42702	527.319	7.4205	97.9207	1.37795	-1489	1532	-20.9534	21.5585	-33	389.586	5.48231	349.029	4.91158	64.813	0.91206	33	1532	0.46438	21.5585	0.87955	0.75894	0.119796
wm-lh-posteriorcingulate	4466.83	715.069	4571.48	657.732	104.655	2.31581	302.7	6.69815	56.2099	1.24381	-910	542	-20.1365	11.9934	95	246.517	5.45494	200.075	4.42726	37.1529	0.82212	15	910	0.33192	20.1365	0.89511	0.07315	1.13579
wm-lh-precentral	13259.8	1854.01	13394.8	1919.19	135.034	1.01322	340.157	2.55234	63.1655	0.47396	-701	978	-5.25989	7.33833	140	292.552	2.19514	214.357	1.60841	39.8051	0.29867	40	978	0.30014	7.33833	0.98177	0.0414	1.38295
wm-lh-precuneus	9290.14	1368.38	9504.76	1353.79	214.621	2.28382	358.328	3.81304	66.5399	0.70806	-649	863	-6.90613	9.18334	213	324.414	3.45215	259.043	2.75652	48.103	0.51187	2	863	0.02128	9.18334	0.95437	0.00319	2.49587
wm-lh-rostralanteriorcingulate	2121.69	435.463	2822.1	563.08	700.414	28.3351	351.493	14.2196	65.2707	2.64051	238	1753	9.62823	70.9172	703	700.414	28.3351	351.493	14.2196	65.2707	2.64051	238	1753	9.62823	70.9172	0.18668	0	30
wm-lh-rostralmiddlefrontal	11850.3	2457.45	12737.4	2430.02	887.069	7.21555	908.88	7.39297	168.775	1.37284	-867	3940	-7.05231	32.0486	817	1002.79	8.15687	774.306	6.29832	143.785	1.16957	9	3940	0.07321	32.0486	0.87142	1e-05	4.86111
wm-lh-superiorfrontal	18259.5	2937.25	17953.8	2509.09	-305.655	-1.68808	841.864	4.64948	156.33	0.86339	-1908	1308	-10.5376	7.22386	-250	733.793	4.05262	497.81	2.74932	92.441	0.51054	0	1908	0	10.5376	0.948	0.06061	1.21746
wm-lh-superiorparietal	11463.3	1716.63	11865.6	1449.11	402.241	3.44843	617.866	5.29699	114.735	0.98363	-508	1793	-4.35511	15.3715	255	543.276	4.65753	493.604	4.23169	91.6599	0.7858	14	1793	0.12002	15.3715	0.89643	0.00155	2.80891
wm-lh-superiortemporal	7334.07	1441.68	7333.03	1105.88	-1.03448	-0.01411	781.106	10.6511	145.048	1.97786	-2847	1289	-38.8216	17.5768	59	530.621	7.23552	564.37	7.69572	104.801	1.42906	5	2847	0.06818	38.8216	0.82099	0.99436	0.00245811
wm-lh-supramarginal	8405.69	1286.37	8424.52	1328.9	18.8276	0.22374	430.06	5.11057	79.8601	0.94901	-758	851	-9.00761	10.1128	-35	351.379	4.17558	239.67	2.84809	44.5056	0.52888	10	851	0.11883	10.1128	0.94765	0.81534	0.0886612
wm-lh-temporalpole	503.207	110.098	657.31	100.077	154.103	26.5577	75.9908	13.096	14.1111	2.43187	-61	311	-10.5125	53.5968	161	158.31	27.2827	66.4332	11.4489	12.3363	2.12601	48	311	8.27217	53.5968	0.1353	0	30
wm-lh-transversetemporal	716.138	168.077	763.414	151.396	47.2759	6.39057	87.8708	11.878	16.3172	2.20569	-80	313	-10.8141	42.3101	29	68.2414	9.2246	72.2004	9.75977	13.4073	1.81234	1	313	0.13518	42.3101	0.81421	0.00723	2.14083
wm-rh-bankssts	2824.69	504.509	2793.07	521.29	-31.6207	-1.12574	322.002	11.4637	59.7944	2.12876	-824	786	-29.3355	27.9827	7	230.862	8.21901	222.532	7.92244	41.3231	1.47116	7	824	0.24921	29.3355	0.8074	0.60109	0.221056
wm-rh-caudalanteriorcingulate	2614.62	537.94	2982.55	604.345	367.931	13.147	247.827	8.85543	46.0203	1.64441	-209	849	-7.46806	30.3367	312	382.345	13.6621	224.093	8.00736	41.613	1.48693	51	849	1.82235	30.3367	0.73009	0	30
wm-rh-caudalmiddlefrontal	5966.9	1250.72	6088	1092.91	121.103	2.0092	583.384	9.67879	108.332	1.79731	-1089	1453	-18.0674	24.1064	67	434.414	7.20726	400.089	6.63779	74.2947	1.23261	7	1453	0.11614	24.1064	0.87564	0.27311	0.563658
wm-rh-cuneus	2172.62	348.073	2338.62	352.055	166	7.35939	296.116	13.1279	54.9874	2.4378	-408	855	-18.0881	37.9053	109	243.517	10.796	234.108	10.3789	43.4727	1.92731	31	855	1.37434	37.9053	0.56398	0.00536	2.27077
wm-rh-entorhinal	633.517	176.697	699.828	148.402	66.3103	9.94647	138.481	20.7719	25.7152	3.85725	-287	412	-43.0496	61.7995	92	120.034	18.005	93.8519	14.0777	17.4279	2.61416	11	412	1.64999	61.7995	0.58426	0.01547	1.81058
wm-rh-frontalpole	236.069	52.6138	289.793	69.3209	53.7241	20.4328	75.9261	28.8768	14.0991	5.36229	-113	217	-42.977	82.5311	41	70.069	26.6492	60.5734	23.0378	11.2482	4.278	3	217	1.14098	82.5311	0.05215	0.0007	3.15683
wm-rh-fusiform	6047.69	1032.52	6444.93	1078.32	397.241	6.35962	387.688	6.20666	71.9918	1.15255	-596	1029	-9.54163	16.4737	509	481.724	7.71214	270.91	4.33712	50.3067	0.80538	22	1029	0.35221	16.4737	0.86859	1e-05	5.17164
wm-rh-inferiorparietal	11017.4	1644.36	11105.9	1628.97	88.4828	0.79991	663.31	5.99648	123.174	1.11352	-961	2177	-8.68767	19.6806	-31	495.241	4.4771	440.529	3.98249	81.8042	0.73953	26	2177	0.23505	19.6806	0.91919	0.47849	0.320127
wm-rh-inferiortemporal	5280.21	1230.68	5539.14	1143.72	258.931	4.78645	507.353	9.37863	94.2131	1.74157	-1094	1083	-20.223	20.0197	336	480.172	8.87618	296.727	5.48512	55.1008	1.01856	20	1094	0.36971	20.223	0.88934	0.01036	1.9845
wm-rh-insula	8504	1048.33	9198.34	1446.55	694.345	7.84467	553.077	6.24863	102.704	1.16034	-271	1972	-3.06174	22.2795	575	732.897	8.28022	498.905	5.6366	92.6444	1.04669	67	1972	0.75696	22.2795	0.77316	0	6.62266
wm-rh-isthmuscingulate	2893.31	381.141	3460.86	552.446	567.552	17.8639	331.543	10.4354	61.566	1.93781	-89	1285	-2.80131	40.4459	477	573.69	18.0571	320.415	10.0852	59.4996	1.87277	89	1285	2.80131	40.4459	0.29753	0	30
wm-rh-lateraloccipital	8480.83	1252.51	8718.28	1412.34	237.448	2.76117	677.736	7.88107	125.852	1.46348	-848	2767	-9.86098	32.1761	191	490.138	5.69958	518.562	6.03011	96.2946	1.11976	69	2767	0.80237	32.1761	0.86052	0.06961	1.15734
wm-rh-lateralorbitofrontal	6449.14	929.696	6882.24	989.737	433.103	6.4975	407.01	6.10605	75.5799	1.13387	-302	1236	-4.53066	18.5427	361	475.862	7.13898	354.123	5.31263	65.759	0.98653	31	1236	0.46507	18.5427	0.82039	0	5.41854
wm-rh-lingual	5218.83	908.179	5440	883.004	221.172	4.15003	465.116	8.72734	86.3699	1.62063	-614	1256	-11.521	23.5673	214	414	7.76821	299.132	5.61285	55.5474	1.04228	22	1256	0.4128	23.5673	0.84138	0.01612	1.79254
wm-rh-medialorbitofrontal	3111.28	572.204	3500.31	575.863	389.034	11.7683	309.998	9.37743	57.5653	1.74135	-69	1095	-2.08724	33.1237	396	399.448	12.0833	295.964	8.95289	54.9591	1.66251	4	1095	0.121	33.1237	0.66696	0	6.62266
wm-rh-middletemporal	5567.97	1033.06	5850.86	957.317	282.897	4.95491	526.154	9.21555	97.7044	1.71129	-576	1657	-10.0886	29.0222	241	439.379	7.6957	399.722	7.00111	74.2265	1.30007	8	1657	0.14012	29.0222	0.82797	0.00726	2.13886
wm-rh-paracentral	5160.69	891.955	5057.07	952.127	-103.621	-2.02825	401.234	7.85365	74.5072	1.45839	-815	827	-15.9526	16.1875	-97	312.931	6.12524	265.868	5.20404	49.3705	0.96637	10	827	0.19574	16.1875	0.90252	0.17526	0.756324
wm-rh-parahippocampal	1769.1	341.846	1597.48	259.136	-171.621	-10.1955	246.663	14.6536	45.8042	2.72111	-790	448	-46.9318	26.6145	-130	218.034	12.9528	205.211	12.191	38.1067	2.26382	3	790	0.17822	46.9318	0.55385	0.00082	3.08358
wm-rh-parsopercularis	3372.48	756.679	3318.86	691.896	-53.6207	-1.60269	272.507	8.14505	50.6032	1.5125	-906	268	-27.0798	8.01035	-17	200.448	5.99127	188.741	5.64135	35.0483	1.04757	1	906	0.02989	27.0798	0.92907	0.29837	0.525249
wm-rh-parsorbitalis	1147.93	232.437	1183.38	222.459	35.4483	3.04106	115.477	9.90658	21.4434	1.83961	-393	175	-33.7149	15.013	59	92.8276	7.96355	75.575	6.48348	14.0339	1.20395	6	393	0.51473	33.7149	0.86401	0.10948	0.960664
wm-rh-parstriangularis	3141.55	778.053	3352.69	683.005	211.138	6.50231	243.615	7.50248	45.2381	1.39318	-517	592	-15.9218	18.2315	208	275.897	8.49665	163.346	5.03049	30.3326	0.93414	25	592	0.76991	18.2315	0.9068	7e-05	4.16214
wm-rh-pericalcarine	3239.55	671.314	3312.59	686.591	73.0345	2.22933	258.783	7.89918	48.0547	1.46684	-425	713	-12.9729	21.7639	92	200.414	6.11751	175.763	5.36507	32.6384	0.99627	4	713	0.1221	21.7639	0.92422	0.13977	0.854587
wm-rh-postcentral	7026.9	1125.42	6945.41	1078.19	-81.4828	-1.16635	390.827	5.59431	72.5748	1.03884	-801	722	-11.4655	10.3347	-136	319.966	4.57999	231.491	3.31357	42.9869	0.61532	15	801	0.21471	11.4655	0.93657	0.27108	0.566898
wm-rh-posteriorcingulate	4155.55	699.552	4311.62	607.124	156.069	3.68645	300.238	7.09181	55.7527	1.31692	-561	672	-13.2512	15.8731	176	282	6.66102	181.676	4.29129	33.7363	0.79687	16	672	0.37793	15.8731	0.87176	0.00917	2.03761
wm-rh-precentral	13352.3	1788.97	13515.8	1926.03	163.483	1.21693	622.243	4.63182	115.548	0.86011	-985	2201	-7.3321	16.3837	106	450.862	3.35611	452.03	3.3648	83.9399	0.62483	4	2201	0.02978	16.3837	0.94209	0.16814	0.774334
wm-rh-precuneus	9952.45	1518.41	10056.8	1608.05	104.345	1.04297	418.813	4.1862	77.7716	0.77736	-921	834	-9.20575	8.33615	185	356.483	3.56318	234.654	2.34546	43.5742	0.43554	4	921	0.03998	9.20575	0.96317	0.19048	0.720151
wm-rh-rostralanteriorcingulate	1548.97	246.523	2170.38	341.296	621.414	33.4152	228.506	12.2874	42.4325	2.28172	201	1159	10.8084	62.3228	594	621.414	33.4152	228.506	12.2874	42.4325	2.28172	201	1159	10.8084	62.3228	0	0	30
wm-rh-rostralmiddlefrontal	12326.5	2738.23	13093.3	2790.44	766.862	6.03357	752.717	5.92229	139.776	1.09974	-565	2447	-4.44535	19.2527	788	847.345	6.6668	657.288	5.17146	122.055	0.96032	37	2447	0.29111	19.2527	0.92709	1e-05	5.13482
wm-rh-superiorfrontal	18148.2	2721.94	17930.8	2364.03	-217.345	-1.20483	722.537	4.00531	134.172	0.74377	-1837	1261	-10.1832	6.99022	-196	579.345	3.21153	472.608	2.61985	87.7611	0.48649	18	1837	0.09978	10.1832	0.95763	0.11646	0.933811
wm-rh-superiorparietal	11364.1	1837.47	11528.7	1858.1	164.552	1.43758	975.517	8.52247	181.149	1.58258	-1840	2399	-16.0749	20.9585	278	769.724	6.72459	605.015	5.28563	112.348	0.98152	24	2399	0.20967	20.9585	0.86143	0.37143	0.430121
wm-rh-superiortemporal	6381.76	1032.03	6526.93	995.775	145.172	2.24922	476.362	7.38048	88.4582	1.37052	-816	1295	-12.6426	20.064	101	358.828	5.55947	339.695	5.26304	63.0797	0.97732	21	1295	0.32536	20.064	0.8836	0.11195	0.950957
wm-rh-supramarginal	8469.14	1366.4	8589.52	1509.38	120.379	1.41136	355.889	4.17253	66.0869	0.77482	-430	854	-5.04143	10.0125	17	274.655	3.22013	252.064	2.95526	46.8071	0.54878	9	854	0.10552	10.0125	0.96704	0.07923	1.10113
wm-rh-temporalpole	588.241	125.057	614.621	145.697	26.3793	4.38609	100.846	16.7676	18.7266	3.11367	-254	270	-42.2326	44.8929	31	78.931	13.1239	66.6183	11.0766	12.3707	2.05688	6	270	0.99762	44.8929	0.71611	0.16995	0.769691
wm-rh-transversetemporal	498.897	123.778	529.483	117.837	30.5862	5.94843	65.8486	12.8063	12.2278	2.37807	-94	161	-18.2812	31.3114	39	58.931	11.461	41.3288	8.03765	7.67456	1.49255	1	161	0.19448	31.3114	0.82696	0.01849	1.733
Intracranial Volume	1.44759e+06	163268	1.50693e+06	159380	59339.5	4.01686	71593.3	4.84636	13294.5	0.89995	10760.5	346848	0.72841	23.4791	28607.5	59339.5	4.01686	71593.3	4.84636	13294.5	0.89995	10760.5	346848	0.72841	23.4791	0.84236	0.00012	3.92066
Ventricles	17529.8	10315.5	17806.3	10376.2	276.517	1.56507	341.125	1.93074	63.3454	0.35853	-321	1482	-1.81684	8.38801	212	315.414	1.78522	304.171	1.72158	56.4832	0.31969	56	1482	0.31696	8.38801	0.99912	0.00016	3.80476
Left Medial-inferior Temporal Gyrus	30318.1	4901.68	32464.4	5028.68	2146.28	6.83718	1837.27	5.85282	341.173	1.08684	-963	6203	-3.06773	19.7603	2164	2312.14	7.36555	1615.45	5.14618	299.981	0.95562	0	6203	0	19.7603	0.84744	0	6.07859
Right Medial-inferior Temporal Gyrus	31913.8	6401.28	33269.6	5395.65	1355.76	4.15983	1704.26	5.22913	316.474	0.97102	-2159	6264	-6.62438	19.2196	1489	1801	5.52595	1203.66	3.69314	223.514	0.6858	57	6264	0.17489	19.2196	0.93458	0.0002	3.70898
Left Superior Temporal Gyrus	19791.9	3274.87	19895.3	2453.39	103.345	0.5208	1793.36	9.03746	333.018	1.67821	-7257	2896	-36.571	14.5941	251	1157.83	5.83476	1356.01	6.83347	251.804	1.26894	25	7257	0.12599	36.571	0.81335	0.75861	0.119983
Right Superior Temporal Gyrus	18157.4	2666.58	18774.8	2451.89	617.414	3.3435	1052.32	5.69868	195.411	1.05822	-1365	3404	-7.39193	18.4338	620	918.379	4.97333	792.877	4.29369	147.234	0.79732	3	3404	0.01625	18.4338	0.8909	0.00377	2.42352
Left Temporal Lobe	83092.7	11488.3	86384.2	10640.4	3291.52	3.88433	3017.56	3.56103	560.347	0.66127	-2739	9140	-3.2323	10.7861	2817	3557.17	4.19783	2687.25	3.17123	499.01	0.58888	351	9140	0.41422	10.7861	0.92164	0	5.59125
Right Temporal Lobe	81714.1	12446.7	84571.4	11034.8	2857.31	3.43663	2504.14	3.01185	465.007	0.55929	-1296	8908	-1.55876	10.7141	2286	3019.66	3.63189	2298.38	2.76438	426.798	0.51333	263	8908	0.31632	10.7141	0.94934	0	5.9025
Determinant Talairach transform matrix	1.3623	0.15306	1.3068	0.138501	-0.0554958	-4.15839	0.0638848	4.787	0.0118631	0.888923	-0.256716	-0.00695415	-19.2362	-0.521086	-0.0316743	0.0554958	4.15839	0.0638848	4.787	0.0118631	0.888923	0.00695415	0.256716	0.521086	19.2362	0.84073	7e-05	4.17473
v4.5.0 vs. v5.0.0
Struct	Mean1	sd1	Mean2	sd2	Mean diff	Mean diff %	sd Diff	sd Diff %	se Diff	se Diff %	min Diff	max Diff	min Diff %	max Diff %	median	Mean AbsDiff	Mean AbsDiff %	sd AbsDiff	sd AbsDiff %	se AbsDiff	se AbsDiff %	min AbsDiff	max AbsDiff	min AbsDiff %	max AbsDiff %	ICC(1,1)	p	-log10(p)
3rd-Ventricle	1024.4	435.198	1040.5	428.114	16.1	1.5594	64.2567	6.22371	11.7316	1.13629	-98	175	-9.49199	16.95	13	50.1	4.85254	42.4324	4.10987	7.74706	0.75036	4	175	0.38743	16.95	0.9886	0.18047	0.743586
4th-Ventricle	1986.93	775.586	2074.53	743.1	87.6	4.31371	106.245	5.23185	19.3976	0.9552	-139	377	-6.84482	18.5647	82	108.867	5.36095	83.4608	4.10988	15.2378	0.75036	23	377	1.1326	18.5647	0.98394	0.0001	4.01253
5th-Ventricle	6.33333	7.91478	5	7.65641	-1.33333	-23.5294	4.64857	82.0336	0.84871	14.9772	-17	7	-300	123.529	0	2.93333	51.7647	3.81407	67.3071	0.69635	12.2885	0	17	0	300	0.81389	0.12703	0.896102
Brain-Stem	18238.1	2237.36	18945.7	2411.52	707.633	3.80614	539.134	2.89983	98.4319	0.52943	-585	1603	-3.14653	8.62204	783	776.967	4.17906	429.166	2.30835	78.3547	0.42145	35	1603	0.18825	8.62204	0.92936	0	7.22472
CC_Anterior	961.633	181.388	917.133	169.967	-44.5	-4.73715	69.261	7.37303	12.6453	1.34612	-287	53	-30.552	5.642	-24.5	54.9	5.84426	61.0547	6.49945	11.147	1.18663	1	287	0.10645	30.552	0.89446	0.00145	2.8387
CC_Central	469.1	116.307	432.433	85.8088	-36.6667	-8.13429	56.8315	12.6077	10.376	2.30185	-268	6	-59.4543	1.33107	-16.5	37.8	8.38571	56.0581	12.4362	10.2348	2.27052	0	268	0	59.4543	0.79234	0.00139	2.85554
CC_Mid_Anterior	493.333	121.153	474.8	117.26	-18.5333	-3.82867	39.1696	8.09178	7.15136	1.47735	-133	118	-27.4755	24.3768	-16	28.4667	5.88073	32.4236	6.69818	5.91972	1.22291	0	133	0	27.4755	0.93607	0.0148	1.82961
CC_Mid_Posterior	443.933	92.4923	420.6	93.9254	-23.3333	-5.3979	25.2605	5.84373	4.61191	1.06691	-103	7	-23.8279	1.61937	-18.5	24.8667	5.75262	23.6989	5.48247	4.3268	1.00096	1	103	0.23134	23.8279	0.93416	2e-05	4.66721
CC_Posterior	882.9	163.477	870.3	163.256	-12.6	-1.43737	23.063	2.63096	4.21071	0.48035	-79	21	-9.01209	2.39562	-6	18.0667	2.06099	18.9335	2.15988	3.45677	0.39434	0	79	0	9.01209	0.98741	0.0056	2.25143
CSF	1217.37	247.492	1174.07	250.466	-43.3	-3.62126	67.2505	5.62428	12.2782	1.02685	-267	104	-22.3297	8.69771	-43.5	61.3	5.12663	50.7435	4.24378	9.26446	0.7748	1	267	0.08363	22.3297	0.94996	0.00142	2.84725
Left-Accumbens-area	584.333	129.905	536.567	120.668	-47.7667	-8.52291	88.9353	15.8686	16.2373	2.89719	-237	155	-42.2874	27.6563	-30.5	76.6333	13.6735	64.7661	11.5561	11.8246	2.10985	2	237	0.35686	42.2874	0.69402	0.00636	2.19685
Left-Amygdala	1742.37	335.717	1657.37	302.832	-85	-5.00039	111.305	6.54789	20.3215	1.19548	-288	150	-16.9425	8.82422	-99.5	119.467	7.028	71.4045	4.20059	13.0366	0.76692	10	288	0.58828	16.9425	0.90761	0.00024	3.61427
Left-Caudate	3841.93	549.859	3915.1	589.933	73.1667	1.88646	155.995	4.02203	28.4807	0.73432	-85	741	-2.19156	19.1052	47.5	100.567	2.59292	139.32	3.59209	25.4362	0.65582	13	741	0.33518	19.1052	0.95575	0.01561	1.80662
Left-Cerebellum-Cortex	48054.3	6633.2	47445.8	9020.29	-608.533	-1.27441	4527.21	9.48106	826.552	1.731	-17000	3647	-35.602	7.63769	514.5	2927.87	6.13165	3465.65	7.25789	632.738	1.3251	30	17000	0.06283	35.602	0.83881	0.4675	0.330216
Left-Cerebellum-White-Matter	16472.5	2295.35	15277	2952.4	-1195.53	-7.53103	1599.82	10.0778	292.086	1.83994	-3731	2740	-23.5027	17.2601	-1550.5	1689.53	10.6429	1041.66	6.56175	190.181	1.19801	2	3731	0.0126	23.5027	0.73369	0.00031	3.50788
Left-Hippocampus	3957.77	506.102	3906.47	477.332	-51.3	-1.30464	149.271	3.7962	27.253	0.69309	-300	392	-7.62948	9.96919	-95	130.233	3.31204	86.3636	2.19636	15.7678	0.401	3	392	0.07629	9.96919	0.95016	0.06986	1.1558
Left-Inf-Lat-Vent	391.333	289.976	371.033	279.363	-20.3	-5.32552	44.4283	11.6554	8.11146	2.12797	-105	81	-27.5458	21.2496	-11.5	35.7667	9.38306	32.8147	8.60864	5.99112	1.57172	0	105	0	27.5458	0.9857	0.01821	1.73959
Left-Lateral-Ventricle	8833.7	6360.44	9000.57	6425.42	166.867	1.8713	223.694	2.50859	40.8408	0.458	-227	891	-2.54566	9.992	144.5	203	2.27652	190.299	2.13409	34.7437	0.38963	1	891	0.01121	9.992	0.99907	0.00032	3.49921
Left-Pallidum	1766.27	255.928	1828.77	244.702	62.5	3.47702	128.907	7.17141	23.5351	1.30931	-281	325	-15.6327	18.0805	32.5	105.7	5.88033	95.3954	5.30707	17.4167	0.96893	2	325	0.11126	18.0805	0.84283	0.01273	1.89526
Left-Putamen	6053.47	755.716	5931.27	757.821	-122.2	-2.03926	212.145	3.54025	38.7322	0.64636	-588	426	-9.81248	7.10904	-132	188.4	3.144	154.061	2.57095	28.1275	0.46939	19	588	0.31707	9.81248	0.94928	0.00372	2.42927
Left-Thalamus-Proper	6915.97	908.121	7094.43	888.396	178.467	2.54763	347.953	4.96706	63.5272	0.90686	-353	843	-5.03911	12.0339	181.5	319.267	4.55757	220.394	3.14615	40.2383	0.57441	16	843	0.2284	12.0339	0.90854	0.0088	2.05565
Left-VentralDC	3847.03	401.306	3953.53	434.203	106.5	2.73057	174.46	4.473	31.8518	0.81665	-266	453	-6.82002	11.6145	124	167.767	4.3014	114.251	2.92931	20.8593	0.53482	20	453	0.51278	11.6145	0.88509	0.00229	2.63958
Left-choroid-plexus	1549.27	307.807	1538.9	319.021	-10.3667	-0.67138	114.828	7.43665	20.9646	1.35774	-293	238	-18.9757	15.4137	3	92.1	5.9647	67.2439	4.35494	12.277	0.7951	8	293	0.51811	18.9757	0.93454	0.62469	0.204336
Left-vessel	94.4	47.4629	97.8	50.8062	3.4	3.53798	13.6271	14.1801	2.48795	2.58892	-25	27	-26.0146	28.0957	4.5	11	11.4464	8.51368	8.85919	1.55438	1.61746	1	27	1.04058	28.0957	0.9605	0.18226	0.739317
Optic-Chiasm	182.933	94.3687	203.2	87.7765	20.2667	10.4972	84.1992	43.6115	15.3726	7.96233	-159	276	-82.355	142.956	14.5	58.6	30.3522	62.9447	32.6026	11.4921	5.95239	2	276	1.03591	142.956	0.56497	0.1977	0.703991
Right-Accumbens-area	674.333	117.172	618.233	106.438	-56.1	-8.6804	62.2937	9.63876	11.3732	1.75979	-206	39	-31.8746	6.0345	-50.5	62.1667	9.6191	56.0204	8.66808	10.2279	1.58257	0	206	0	31.8746	0.74034	3e-05	4.5146
Right-Amygdala	1787.23	354.875	1657.87	291.996	-129.367	-7.51018	144.225	8.37278	26.3318	1.52865	-511	258	-29.6653	14.9778	-106.5	158.433	9.1976	110.214	6.39829	20.1222	1.16816	6	511	0.34832	29.6653	0.83193	3e-05	4.49072
Right-Caudate	3912.63	562.628	4048.3	611.189	135.667	3.40831	244.231	6.13573	44.5902	1.12023	-39	1285	-0.97978	32.2826	66.5	143.333	3.60092	239.658	6.02085	43.7553	1.09925	6	1285	0.15074	32.2826	0.89107	0.00494	2.3059
Right-Cerebellum-Cortex	48248.1	7247.51	49195.6	8995.51	947.467	1.94464	3053.41	6.26703	557.475	1.1442	-6393	5599	-13.1214	11.4918	1160.5	2494.2	5.11927	1953.57	4.00964	356.671	0.73206	88	6393	0.18062	13.1214	0.9259	0.09992	1.00037
Right-Cerebellum-White-Matter	16599.4	2577.74	15535.9	2662.78	-1063.43	-6.61847	1405	8.74427	256.516	1.59648	-4078	2409	-25.3802	14.9929	-1124.5	1431.03	8.9063	1012.64	6.30234	184.881	1.15064	14	4078	0.08713	25.3802	0.78699	0.00027	3.57025
Right-Hippocampus	4047.23	462.656	3998.67	480.845	-48.5667	-1.20724	130.178	3.23589	23.7672	0.59079	-398	247	-9.89324	6.13977	-59	107.5	2.67217	86.2074	2.14289	15.7392	0.39124	10	398	0.24857	9.89324	0.958	0.05019	1.2994
Right-Inf-Lat-Vent	331.8	239.165	333.667	270.776	1.86667	0.56101	46.826	14.0731	8.54921	2.56939	-80	184	-24.0433	55.2995	-2.5	28.8667	8.67562	36.5275	10.978	6.66898	2.0043	1	184	0.30054	55.2995	0.98373	0.82869	0.0816083
Right-Lateral-Ventricle	7798.63	4226.85	7929.83	4213.16	131.2	1.66831	178.357	2.26795	32.5634	0.41407	-204	731	-2.59402	9.29525	101	154.667	1.96671	157.707	2.00537	28.7933	0.36613	1	731	0.01272	9.29525	0.99865	0.00037	3.43219
Right-Pallidum	1562.07	193.423	1588.1	195.598	26.0333	1.65282	93.8618	5.95916	17.1367	1.08799	-159	257	-10.0947	16.3166	22	75.7	4.80609	59.8585	3.80034	10.9286	0.69384	1	257	0.06349	16.3166	0.87881	0.13955	0.855265
Right-Putamen	5723.2	670.824	5596.6	695.217	-126.6	-2.23679	161.323	2.85028	29.4534	0.52039	-370	411	-6.53722	7.26161	-140.5	173	3.05659	107.909	1.90655	19.7013	0.34809	10	411	0.17668	7.26161	0.95623	0.00018	3.75197
Right-Thalamus-Proper	7076.9	937.853	7263.9	856.297	187	2.60794	337.111	4.70142	61.5477	0.85836	-437	1108	-6.0945	15.4524	182.5	294.733	4.11042	244.858	3.41484	44.7047	0.62346	13	1108	0.1813	15.4524	0.91106	0.005	2.3013
Right-VentralDC	3772.93	419.917	3849.27	420.262	76.3333	2.00292	189.772	4.97945	34.6474	0.90912	-229	537	-6.00876	14.0904	38	149.667	3.92713	137.363	3.60428	25.0789	0.65805	15	537	0.39359	14.0904	0.88561	0.03568	1.44755
Right-choroid-plexus	1767.63	402.445	1722.33	343.986	-45.3	-2.59601	157.727	9.03891	28.797	1.65027	-488	216	-27.9659	12.3783	-19	123.1	7.05451	106.417	6.09847	19.4291	1.11342	0	488	0	27.9659	0.90708	0.12655	0.897747
Right-vessel	73.6333	48.6646	78.4667	47.3372	4.83333	6.35547	17.9041	23.5426	3.26883	4.29826	-23	44	-30.2433	57.8567	1.5	14.3667	18.8911	11.4545	15.0618	2.0913	2.7499	1	44	1.31492	57.8567	0.9278	0.15002	0.823839
ctx-lh-bankssts	2625.87	542.907	2450.2	441.27	-175.667	-6.92137	432.011	17.0215	78.8741	3.10769	-1865	434	-73.4821	17.0998	-108.5	290	11.4262	362.707	14.2909	66.221	2.60915	10	1865	0.39401	73.4821	0.57896	0.03386	1.47032
ctx-lh-caudalanteriorcingulate	2158.83	693.419	2170.33	761.285	11.5	0.53128	216.998	10.0249	39.6182	1.83029	-458	595	-21.1588	27.488	-33.5	157.433	7.27315	146.918	6.78735	26.8234	1.2392	10	595	0.46198	27.488	0.95692	0.77367	0.11144
ctx-lh-caudalmiddlefrontal	7416.77	1190.49	7265.23	990.393	-151.533	-2.06421	758.879	10.3375	138.552	1.88737	-1737	1332	-23.6616	18.1447	-148	587.533	8.00345	492.496	6.70885	89.9171	1.22486	0	1737	0	23.6616	0.75848	0.28309	0.548075
ctx-lh-cuneus	3126.67	442.099	3237.9	467.869	111.233	3.49539	309.172	9.71542	56.4469	1.77379	-562	1077	-17.6603	33.8436	108.5	235.167	7.38987	226.223	7.10881	41.3024	1.29789	24	1077	0.75418	33.8436	0.74991	0.05838	1.2337
ctx-lh-entorhinal	1925.87	514.563	1811.87	389.438	-114	-6.09995	459.886	24.6078	83.9634	4.49274	-1510	876	-80.7976	46.8733	-115	343.667	18.389	320.562	17.1528	58.5264	3.13165	11	1510	0.58859	80.7976	0.48155	0.18502	0.732781
ctx-lh-frontalpole	697.567	202.049	764.5	144.732	66.9333	9.15599	106.84	14.6149	19.5061	2.6683	-148	320	-20.2453	43.7737	69	103.667	14.1808	70.2274	9.60659	12.8217	1.75392	9	320	1.23113	43.7737	0.75691	0.00182	2.7388
ctx-lh-fusiform	9613.2	1888.5	10168.8	1749.39	555.6	5.61723	827.126	8.36241	151.012	1.52676	-1191	2306	-12.0412	23.3141	406	740.267	7.48424	660.744	6.68025	120.635	1.21964	16	2306	0.16176	23.3141	0.85671	0.00095	3.02286
ctx-lh-inferiorparietal	13083.7	2735.18	13102.1	2276.24	18.3667	0.14028	1062.74	8.11695	194.029	1.48195	-2495	1977	-19.0561	15.0998	169	840.7	6.42105	631.367	4.82221	115.271	0.88041	120	2495	0.91653	19.0561	0.91362	0.92524	0.033749
ctx-lh-inferiortemporal	9659.47	2008.66	10632.6	2249.7	973.133	9.59127	1094.71	10.7896	199.866	1.96989	-1338	4160	-13.1874	41.0012	820	1165.8	11.4902	878.682	8.66035	160.425	1.58116	28	4160	0.27597	41.0012	0.77952	4e-05	4.43726
ctx-lh-insula	6583.97	789.949	7365.27	1086.4	781.3	11.202	469.574	6.73261	85.7321	1.2292	160	2193	2.29403	31.4426	634.5	781.3	11.202	469.574	6.73261	85.7321	1.2292	160	2193	2.29403	31.4426	0.6089	0	30
ctx-lh-isthmuscingulate	2670.43	453.85	2885.47	479.48	215.033	7.74072	243.256	8.75667	44.4122	1.59874	-211	855	-7.59553	30.7781	171	254.9	9.17583	199.481	7.18087	36.4201	1.31104	11	855	0.39598	30.7781	0.77415	4e-05	4.40452
ctx-lh-lateraloccipital	12541.4	1785.76	12716.9	1789.79	175.5	1.38964	922.138	7.30167	168.359	1.3331	-1725	2228	-13.6589	17.6417	86.5	729.033	5.77262	576.528	4.56506	105.259	0.83346	12	2228	0.09502	17.6417	0.86662	0.30583	0.514517
ctx-lh-lateralorbitofrontal	8145.93	1206.24	8504.8	1355.7	358.867	4.31052	417.448	5.01418	76.2153	0.91546	-429	1681	-5.15293	20.1913	298	407.667	4.89668	368.194	4.42255	67.2226	0.80744	7	1681	0.08408	20.1913	0.91139	6e-05	4.24426
ctx-lh-lingual	7112	1090.7	6885.93	1074.41	-226.067	-3.23	472.49	6.75085	86.2645	1.23253	-1267	810	-18.1027	11.5731	-160	393.8	5.62654	340.131	4.85973	62.0992	0.88726	7	1267	0.10001	18.1027	0.88718	0.01383	1.8593
ctx-lh-medialorbitofrontal	4617.13	715.326	5429.8	664.587	812.667	16.1774	697.695	13.8887	127.381	2.53572	-744	2458	-14.8105	48.9303	835	926.4	18.4414	531.195	10.5743	96.9825	1.93059	175	2458	3.48365	48.9303	0.11328	0	6.27048
ctx-lh-middletemporal	10302.4	1693.89	10590.4	1480.37	288	2.75694	843.202	8.07173	153.947	1.47369	-1230	2249	-11.7744	21.529	381	707.267	6.77046	528.506	5.05924	96.4916	0.92369	124	2249	1.18702	21.529	0.84869	0.0715	1.1457
ctx-lh-paracentral	4127.53	712.244	4148.47	734.73	20.9333	0.50588	480.973	11.6233	87.8133	2.12212	-929	1537	-22.4505	37.1435	-62.5	368.6	8.90768	302.056	7.29956	55.1476	1.33271	22	1537	0.53166	37.1435	0.78527	0.81326	0.089773
ctx-lh-parahippocampal	2509.43	420.714	2254.93	330.94	-254.5	-10.6835	262.44	11.0168	47.9147	2.01138	-744	160	-31.2319	6.71653	-222.5	291.167	12.2227	219.492	9.21391	40.0736	1.68222	24	744	1.00748	31.2319	0.58664	1e-05	4.97187
ctx-lh-parsopercularis	5315.23	732.87	5242.07	640.447	-73.1667	-1.38609	351.243	6.65404	64.128	1.21486	-841	551	-15.9321	10.4383	-69	278.233	5.27092	220.967	4.18606	40.343	0.76427	11	841	0.20839	15.9321	0.86854	0.26323	0.57967
ctx-lh-parsorbitalis	2534.93	563.814	2397.3	433.733	-137.633	-5.58097	305.223	12.3767	55.7258	2.25966	-820	449	-33.2507	18.2068	-82.5	253.767	10.2901	214.8	8.71005	39.2169	1.59023	19	820	0.77044	33.2507	0.78791	0.01964	1.70676
ctx-lh-parstriangularis	3788.57	682.738	3815.5	689.718	26.9333	0.70839	337.297	8.8715	61.5818	1.61971	-686	883	-18.043	23.2244	24	240.933	6.33696	233.387	6.13848	42.6104	1.12073	1	883	0.0263	23.2244	0.88227	0.66509	0.177118
ctx-lh-pericalcarine	2208.2	460.372	2230.93	386.364	22.7333	1.02422	307.586	13.8579	56.1572	2.5301	-785	670	-35.3673	30.1861	54	211.067	9.50936	221.491	9.97903	40.4386	1.82191	5	785	0.22527	35.3673	0.74445	0.68858	0.162044
ctx-lh-postcentral	11070.6	1762.83	10861.6	1787.61	-208.967	-1.90557	519.202	4.7346	94.7928	0.86442	-2006	874	-18.2927	7.97	-197.5	394.833	3.60048	391.758	3.57244	71.5248	0.65223	21	2006	0.1915	18.2927	0.95186	0.03558	1.44879
ctx-lh-posteriorcingulate	4020.53	744.082	3796.93	706.044	-223.6	-5.72052	347.365	8.88689	63.4199	1.62252	-1506	215	-38.5291	5.5005	-110	265.4	6.78992	315.464	8.07074	57.5956	1.47351	7	1506	0.17909	38.5291	0.84501	0.00142	2.84627
ctx-lh-precentral	14873.7	2094.03	14921.5	2214.7	47.8	0.32086	451.31	3.02942	82.3976	0.55309	-858	972	-5.75932	6.52454	27	334.133	2.24287	300.915	2.01989	54.9393	0.36878	7	972	0.04699	6.52454	0.97855	0.56632	0.24694
ctx-lh-precuneus	10659.7	1613.77	11006	1611.18	346.267	3.19645	494.695	4.56661	90.3184	0.83374	-726	1373	-6.70183	12.6744	338.5	496.2	4.58051	337.718	3.11753	61.6585	0.56918	30	1373	0.27694	12.6744	0.93218	0.00063	3.20274
ctx-lh-rostralanteriorcingulate	2478.47	598.87	2963.7	734.9	485.233	17.8324	338.788	12.4505	61.8539	2.27313	-70	1416	-2.5725	52.0381	433.5	492.033	18.0823	328.485	12.0718	59.9729	2.20401	32	1416	1.176	52.0381	0.65856	0	30
ctx-lh-rostralmiddlefrontal	16681.9	3782.96	17407.1	3635.63	725.133	4.25435	696.236	4.08481	127.115	0.74578	-1242	1889	-7.28681	11.0828	878.5	861.667	5.05539	510.513	2.99517	93.2064	0.54684	71	1889	0.41656	11.0828	0.96421	0	5.44657
ctx-lh-superiorfrontal	24664.9	3146.86	24588.2	2982.43	-76.7	-0.31145	987.205	4.0087	180.238	0.73189	-2433	2956	-9.87958	12.0033	-185	737.633	2.99528	646.37	2.62469	118.011	0.4792	37	2956	0.15024	12.0033	0.94953	0.67358	0.171611
ctx-lh-superiorparietal	15322.6	2336.11	15255.6	2246.92	-67	-0.43822	696.797	4.55748	127.217	0.83208	-1489	1221	-9.73896	7.98608	-124	555.067	3.63047	414.062	2.70822	75.597	0.49445	35	1489	0.22892	9.73896	0.95487	0.60244	0.220087
ctx-lh-superiortemporal	12327.5	1896.81	12535.6	1556.17	208.033	1.67343	1048.22	8.43197	191.379	1.53946	-3906	2306	-31.4201	18.5496	459.5	748.967	6.02472	750.501	6.03706	137.022	1.10221	68	3906	0.547	31.4201	0.81646	0.28598	0.543667
ctx-lh-supramarginal	11638.1	1846.79	11709.3	1805.21	71.2667	0.61049	767.754	6.57678	140.172	1.20075	-2072	1830	-17.7493	15.6763	43	544.067	4.66062	537.107	4.601	98.0619	0.84002	21	2072	0.17989	17.7493	0.91371	0.615	0.211124
ctx-lh-temporalpole	2069.93	371.375	2524.03	329.055	454.1	19.7694	257.783	11.2226	47.0644	2.04897	-39	1199	-1.69788	52.1989	428.5	456.7	19.8826	252.986	11.0138	46.1888	2.01084	39	1199	1.69788	52.1989	0.22329	0	30
ctx-lh-transversetemporal	1319.3	313.416	1285.63	274.86	-33.6667	-2.58484	118.591	9.10511	21.6517	1.66236	-240	193	-18.4266	14.818	-42	102.933	7.90295	65.389	5.0204	11.9383	0.91659	20	240	1.53555	18.4266	0.91541	0.13081	0.883355
ctx-rh-bankssts	2520.8	434.4	2432.93	360.899	-87.8667	-3.54749	279.421	11.2812	51.015	2.05966	-795	346	-32.097	13.9693	-73	231.533	9.34783	174.947	7.06325	31.9409	1.28957	13	795	0.52486	32.097	0.74124	0.09565	1.0193
ctx-rh-caudalanteriorcingulate	2379.33	688.416	2301.7	607.947	-77.6333	-3.31693	179.744	7.67965	32.8165	1.40211	-469	323	-20.0383	13.8004	-61	155.5	6.64383	116.312	4.9695	21.2356	0.9073	7	469	0.29908	20.0383	0.95596	0.0249	1.60385
ctx-rh-caudalmiddlefrontal	7186.17	1612.24	7039.73	1406.22	-146.433	-2.05869	688.712	9.68251	125.741	1.76778	-1457	1613	-20.4838	22.677	-176.5	537.1	7.55102	445.065	6.25711	81.2573	1.14239	8	1613	0.11247	22.677	0.8952	0.25369	0.5957
ctx-rh-cuneus	3335.93	591.466	3498.47	511.017	162.533	4.75633	369.312	10.8075	67.4269	1.97316	-565	960	-16.534	28.0932	115	316.6	9.2649	245.006	7.16978	44.7317	1.30902	3	960	0.08779	28.0932	0.74552	0.0225	1.64789
ctx-rh-entorhinal	1688.63	356.419	1725.83	384.31	37.2	2.17896	331.538	19.4196	60.5303	3.54552	-1031	784	-60.3901	45.9222	26.5	224	13.1206	243.809	14.281	44.5133	2.60734	5	1031	0.29287	60.3901	0.60657	0.54363	0.264694
ctx-rh-frontalpole	880.6	187.191	995.967	207.623	115.367	12.2955	156.99	16.7316	28.6623	3.05476	-225	504	-23.98	53.7151	73.5	147.1	15.6776	126.608	13.4936	23.1154	2.46359	11	504	1.17235	53.7151	0.55998	0.00037	3.42738
ctx-rh-fusiform	9448.67	1636.53	9956.53	1634.11	507.867	5.23434	414.381	4.27082	75.6552	0.77974	-718	1245	-7.40008	12.8316	550	568.067	5.85479	323.584	3.33502	59.0781	0.60889	0	1245	0	12.8316	0.92257	0	6.62266
ctx-rh-inferiorparietal	15990.9	2623.99	16017.3	2782.95	26.4	0.16496	911.375	5.69462	166.394	1.03969	-2041	1837	-12.753	11.4783	-125	675.133	4.21849	599.836	3.74801	109.515	0.68429	61	2041	0.38115	12.753	0.94502	0.87504	0.057974
ctx-rh-inferiortemporal	9656.67	2843.43	10175.3	2424.03	518.667	5.2306	724.442	7.30579	132.264	1.33385	-1783	1943	-17.981	19.5946	427.5	686.867	6.92685	561.296	5.66051	102.478	1.03346	108	1943	1.08915	19.5946	0.94489	0.0005	3.30538
ctx-rh-insula	6348.43	858.173	7097.1	1110.3	748.667	11.1363	430.417	6.40237	78.583	1.16891	-127	1902	-1.8891	28.2919	670.5	757.133	11.2622	414.813	6.17027	75.7341	1.12653	90	1902	1.33873	28.2919	0.67077	0	30
ctx-rh-isthmuscingulate	2584.7	482.095	2726.03	502.591	141.333	5.32255	243.449	9.16819	44.4475	1.67387	-408	725	-15.3651	27.3032	118	223.667	8.42319	167.867	6.32182	30.6483	1.1542	16	725	0.60255	27.3032	0.84359	0.00349	2.45666
ctx-rh-lateraloccipital	12577.2	1971.94	12566	1927.44	-11.1333	-0.08856	552.083	4.39151	100.796	0.80178	-1103	1218	-8.77374	9.6885	-96.5	444.2	3.53336	317.5	2.52553	57.9673	0.4611	15	1218	0.11932	9.6885	0.96121	0.91281	0.0396207
ctx-rh-lateralorbitofrontal	7672.03	1139.51	8196.27	1292.05	524.233	6.6073	493.628	6.22156	90.1237	1.1359	-623	1650	-7.85213	20.7962	384	572.767	7.219	434.271	5.47344	79.2867	0.99931	5	1650	0.06302	20.7962	0.83543	0	5.58127
ctx-rh-lingual	6953.4	974.058	7001.17	873.624	47.7667	0.6846	380.667	5.45581	69.5	0.99609	-1024	817	-14.6762	11.7094	86.5	275.1	3.9428	262.637	3.76417	47.9507	0.68724	1	1024	0.01433	14.6762	0.91678	0.49736	0.303329
ctx-rh-medialorbitofrontal	4885.77	810.409	5456.2	862.889	570.433	11.0314	372.928	7.21194	68.087	1.31671	-323	1087	-6.24639	21.0211	652	611.7	11.8295	297.675	5.75664	54.3478	1.05101	38	1087	0.73487	21.0211	0.70556	0	30
ctx-rh-middletemporal	11380.8	1936.46	11644	1535.94	263.267	2.28681	730.849	6.34836	133.434	1.15905	-1293	2261	-11.2314	19.6397	426	626.2	5.43935	447.427	3.88648	81.6887	0.70957	40	2261	0.34745	19.6397	0.90454	0.05809	1.23587
ctx-rh-paracentral	4754.73	781.056	4636.67	803.82	-118.067	-2.51436	460.551	9.80792	84.0847	1.79067	-858	857	-18.272	18.2507	-105	379.667	8.08541	278.227	5.92514	50.797	1.08178	27	858	0.57499	18.272	0.82616	0.1709	0.767268
ctx-rh-parahippocampal	2312.57	430.331	2073.77	327.53	-238.8	-10.8884	290.22	13.2329	52.9867	2.41599	-883	232	-40.2614	10.5783	-176	279.933	12.7639	249.308	11.3675	45.5173	2.07541	10	883	0.45596	40.2614	0.56677	0.0001	4.00149
ctx-rh-parsopercularis	4478.53	1070.91	4295.5	787.052	-183.033	-4.17216	466.849	10.6416	85.2346	1.94288	-1355	755	-30.8866	17.2099	-30	341.3	7.77977	363.458	8.28486	66.3581	1.5126	6	1355	0.13677	30.8866	0.86277	0.04025	1.39522
ctx-rh-parsorbitalis	2815.77	465.519	2847.03	405.238	31.2667	1.10428	274.583	9.6978	50.1319	1.77057	-861	579	-30.409	20.4492	47.5	207.333	7.32264	178.712	6.31179	32.6282	1.15237	19	861	0.67105	30.409	0.80571	0.53771	0.269454
ctx-rh-parstriangularis	4456.73	890.831	4673.83	936.193	217.1	4.75546	429.61	9.41037	78.4357	1.71809	-569	1078	-12.4636	23.613	80	365.433	8.00461	308.506	6.75766	56.3253	1.23377	11	1078	0.24095	23.613	0.86658	0.00973	2.01204
ctx-rh-pericalcarine	2610.37	568.977	2530.93	429.766	-79.4333	-3.09001	357.432	13.9044	65.2579	2.53857	-907	911	-35.2829	35.4385	-99	258.967	10.074	254.772	9.91079	46.5147	1.80945	9	911	0.35011	35.4385	0.7452	0.23333	0.632024
ctx-rh-postcentral	10406.3	1626.37	10246.1	1430.26	-160.233	-1.55172	483.102	4.67842	88.202	0.85416	-1160	753	-11.2336	7.29214	-90	380.433	3.68416	332.005	3.21518	60.6156	0.58701	17	1160	0.16463	11.2336	0.94653	0.07962	1.09899
ctx-rh-posteriorcingulate	3856.67	746.554	3649.27	611.009	-207.4	-5.52629	296.163	7.89144	54.0717	1.44077	-1121	281	-29.8697	7.48741	-223.5	274.467	7.31333	232.983	6.20797	42.5367	1.13341	19	1121	0.50627	29.8697	0.86557	0.00062	3.20485
ctx-rh-precentral	14505.6	1791.82	14448.9	1882.45	-56.6667	-0.39142	583.675	4.03167	106.564	0.73608	-1372	1492	-9.47695	10.3058	-49	412.067	2.84631	410.297	2.83409	74.9097	0.51743	5	1492	0.03454	10.3058	0.95074	0.59894	0.222615
ctx-rh-precuneus	11321.6	1808.47	11527.1	1890.62	205.5	1.79879	554.89	4.85708	101.309	0.88678	-1531	1274	-13.4012	11.1516	236	446.033	3.90423	381.815	3.34212	69.7096	0.61018	23	1531	0.20132	13.4012	0.95046	0.05179	1.28579
ctx-rh-rostralanteriorcingulate	1915.97	425.522	2472.27	576.387	556.3	25.3542	308.242	14.0486	56.2771	2.56491	49	1563	2.23324	71.236	473.5	556.3	25.3542	308.242	14.0486	56.2771	2.56491	49	1563	2.23324	71.236	0.39782	0	30
ctx-rh-rostralmiddlefrontal	17089.8	3294.26	17726	3368.61	636.267	3.65505	914.34	5.25244	166.935	0.95896	-1236	2249	-7.10022	12.9194	698.5	927.4	5.32747	604.222	3.47096	110.315	0.63371	2	2249	0.01149	12.9194	0.94582	0.00067	3.17663
ctx-rh-superiorfrontal	24329.5	4033.29	24089.7	3468.04	-239.867	-0.99079	923.331	3.8139	168.576	0.69632	-2128	1359	-8.7899	5.61348	-187.5	746.867	3.085	578.805	2.39081	105.675	0.4365	8	2128	0.03304	8.7899	0.96886	0.16544	0.78137
ctx-rh-superiorparietal	15355.1	2505.32	15257.2	2693.04	-97.9667	-0.64005	941.131	6.14871	171.826	1.1226	-2314	2309	-15.1181	15.0854	150.5	745.433	4.87016	566.413	3.70056	103.412	0.67563	88	2314	0.57493	15.1181	0.93596	0.57297	0.241872
ctx-rh-superiortemporal	11767.4	1778.77	12213.6	1683.33	446.2	3.72128	557.239	4.64734	101.738	0.84848	-696	1829	-5.8046	15.2537	438.5	558.8	4.66036	439.83	3.66815	80.3016	0.66971	7	1829	0.05838	15.2537	0.91805	0.00014	3.85644
ctx-rh-supramarginal	11061.9	1742.52	10980	1852.05	-81.8333	-0.74253	425.762	3.86321	77.7332	0.70532	-1016	996	-9.21881	9.03733	-48	335.633	3.04541	267.707	2.42907	48.8764	0.44349	4	1016	0.03629	9.21881	0.97187	0.30115	0.521214
ctx-rh-temporalpole	1933.67	382.687	2215.1	249.925	281.433	13.5671	316.938	15.2787	57.8647	2.78949	-710	929	-34.227	44.7844	250	334.033	16.1028	258.766	12.4744	47.244	2.2775	10	929	0.48207	44.7844	0.28575	4e-05	4.43093
ctx-rh-transversetemporal	949.333	203.86	978.233	240.684	28.9	2.9986	140.435	14.5712	25.6397	2.66032	-233	552	-24.1756	57.2743	15	94.7667	9.83278	106.28	11.0274	19.404	2.01332	1	552	0.10376	57.2743	0.80016	0.26892	0.570381
wm-lh-bankssts	2735.8	555.678	2781.3	597.719	45.5	1.64942	455.312	16.5055	83.1282	3.01348	-1251	994	-45.3499	36.0334	42.5	335.3	12.1549	305.201	11.0638	55.7219	2.01997	25	1251	0.90627	45.3499	0.69491	0.58833	0.23038
wm-lh-caudalanteriorcingulate	2550.17	486.704	3069.1	702.509	518.933	18.4698	362.234	12.8926	66.1347	2.35385	-156	1501	-5.55233	53.4233	488	531.133	18.904	343.455	12.2242	62.706	2.23182	27	1501	0.96098	53.4233	0.54091	0	30
wm-lh-caudalmiddlefrontal	6615.67	953.546	6816.63	933.844	200.967	2.99229	485.774	7.23292	88.6897	1.32054	-609	1426	-9.0677	21.2324	203	393.7	5.86199	342.654	5.10194	62.5598	0.93148	12	1426	0.17867	21.2324	0.85063	0.03109	1.50731
wm-lh-cuneus	2206.47	273.103	2288.47	332.495	82	3.64855	197.243	8.77626	36.0116	1.60232	-338	613	-15.0392	27.2752	122	175.667	7.81621	118.059	5.25299	21.5545	0.95906	0	613	0	27.2752	0.764	0.03034	1.51795
wm-lh-entorhinal	809.3	254.903	850.067	207.559	40.7667	4.91352	152.693	18.4037	27.8778	3.36005	-301	373	-36.2789	44.9569	43.5	120.1	14.4754	100.563	12.1206	18.3602	2.21292	13	373	1.56686	44.9569	0.77696	0.1544	0.811345
wm-lh-frontalpole	176	53.2107	207.567	47.3939	31.5667	16.4596	38.9621	20.3157	7.11348	3.70912	-44	123	-22.9426	64.1349	30	38.0333	19.8314	32.4414	16.9157	5.92297	3.08837	0	123	0	64.1349	0.55609	0.00012	3.91851
wm-lh-fusiform	6249	1101.62	6578.7	1092.11	329.7	5.14044	399.826	6.23379	72.9979	1.13813	-713	933	-11.1166	14.5466	412.5	456.767	7.12157	237.658	3.70538	43.3902	0.67651	49	933	0.76397	14.5466	0.89291	0.0001	4.01333
wm-lh-inferiorparietal	9150.9	1691.2	9430.23	1418.13	279.333	3.00663	854.234	9.19464	155.961	1.6787	-2152	2125	-23.1633	22.8727	255.5	677.533	7.2927	579.269	6.23503	105.76	1.13836	62	2152	0.66734	23.1633	0.84006	0.08373	1.07712
wm-lh-inferiortemporal	5595.7	839.339	5953.87	1053.24	358.167	6.20225	700.8	12.1355	127.948	2.21563	-920	3081	-15.9313	53.3526	328.5	555.033	9.61133	552.398	9.56569	100.854	1.74645	69	3081	1.19485	53.3526	0.67748	0.00901	2.04511
wm-lh-insula	8809.3	1031.45	9384.87	1275.49	575.567	6.32694	603.337	6.6322	110.154	1.21087	-233	2093	-2.56126	23.0074	507	615.233	6.76297	561.384	6.17103	102.494	1.12667	47	2093	0.51665	23.0074	0.76032	1e-05	4.86679
wm-lh-isthmuscingulate	3098.1	477.721	3716.03	601.402	617.933	18.1368	273.666	8.0323	49.9643	1.46649	91	1170	2.67092	34.3404	575.5	617.933	18.1368	273.666	8.0323	49.9643	1.46649	91	1170	2.67092	34.3404	0.41733	0	30
wm-lh-lateraloccipital	8445.2	1296.07	8718.63	1287.12	273.433	3.18616	658.496	7.67306	120.224	1.4009	-1125	1369	-13.109	15.9521	361	589.3	6.86676	389.501	4.53862	71.1128	0.82864	61	1369	0.7108	15.9521	0.85329	0.03052	1.51537
wm-lh-lateralorbitofrontal	6621.13	753.007	6807.17	833.635	186.033	2.77077	253.887	3.78137	46.3532	0.69038	-493	667	-7.3427	9.93424	141	229.7	3.42113	213.726	3.18322	39.0209	0.58117	9	667	0.13405	9.93424	0.92418	0.00039	3.41368
wm-lh-lingual	5409.5	879.556	5175.2	715.268	-234.3	-4.42714	525.721	9.9336	95.9831	1.81362	-1831	521	-34.5971	9.8444	-175	381.7	7.2123	427.146	8.071	77.9857	1.47356	24	1831	0.45348	34.5971	0.75378	0.02098	1.67812
wm-lh-medialorbitofrontal	3008.7	524.007	3452.97	669.862	444.267	13.7508	639.43	19.7915	116.743	3.61341	-1171	1529	-36.2445	47.3252	465.5	642.133	19.8752	431.851	13.3666	78.8449	2.44039	5	1529	0.15476	47.3252	0.27302	0.00068	3.16965
wm-lh-middletemporal	4896.73	936.057	5209.8	810.66	313.067	6.19533	557.592	11.0343	101.802	2.01458	-1473	1182	-29.1495	23.3908	385.5	508.8	10.0687	380.125	7.52237	69.4011	1.37339	0	1473	0	29.1495	0.7473	0.00455	2.34163
wm-lh-paracentral	4081.57	666.547	4165.6	681.778	84.0333	2.03787	409.581	9.93264	74.7788	1.81344	-564	1090	-13.6774	26.4333	-9	339.167	8.22505	236.771	5.74188	43.2283	1.04832	3	1090	0.07275	26.4333	0.814	0.27033	0.568101
wm-lh-parahippocampal	1708.57	316.897	1569.63	238.447	-138.933	-8.4762	217.425	13.2649	39.6963	2.42183	-859	312	-52.4068	19.0348	-146	189.6	11.5673	173.361	10.5766	31.6513	1.93102	4	859	0.24404	52.4068	0.60877	0.00152	2.81679
wm-lh-parsopercularis	3704.43	602.074	3743.07	611.889	38.6333	1.03748	203.606	5.46776	37.1731	0.99827	-373	433	-10.0168	11.6281	62.5	170.633	4.5823	113.488	3.04768	20.72	0.55643	12	433	0.32226	11.6281	0.9436	0.30726	0.512489
wm-lh-parsorbitalis	993.4	290.253	948.667	189.804	-44.7333	-4.60678	186.29	19.1847	34.0117	3.50263	-539	336	-55.5079	34.6023	-39.5	138.267	14.2391	130.373	13.4262	23.8027	2.45128	3	539	0.30895	55.5079	0.70547	0.19874	0.70172
wm-lh-parstriangularis	2951.77	568.912	3001.77	550.879	50	1.67967	292.67	9.83182	53.434	1.79504	-681	504	-22.8772	16.9311	77.5	239.6	8.049	169.866	5.70638	31.0131	1.04184	32	681	1.07499	22.8772	0.86394	0.35714	0.447163
wm-lh-pericalcarine	2928.03	507.001	3083.77	605.607	155.733	5.18092	272.741	9.07354	49.7956	1.65659	-468	722	-15.5694	24.0194	185	264.667	8.80491	164.357	5.46781	30.0073	0.99828	2	722	0.06654	24.0194	0.84849	0.00399	2.3989
wm-lh-postcentral	7093.67	1115.94	7122.3	1082.43	28.6333	0.40283	558.225	7.85349	101.917	1.43384	-1489	1534	-20.9483	21.5814	33.5	400.3	5.6317	383.011	5.38846	69.9279	0.98379	1	1534	0.01407	21.5814	0.87478	0.78075	0.107492
wm-lh-posteriorcingulate	4512.37	723.017	4577.8	647.218	65.4333	1.43965	313.471	6.89691	57.2316	1.2592	-910	588	-20.0216	12.9371	84.5	250.1	5.50265	194.9	4.28815	35.5837	0.78291	23	910	0.50604	20.0216	0.89463	0.26226	0.581264
wm-lh-precentral	13193.2	1801.16	13368.7	1891.2	175.5	1.32144	303.172	2.28275	55.3513	0.41677	-701	890	-5.27822	6.70131	211.5	271.967	2.04779	217.392	1.63686	39.6901	0.29885	16	890	0.12047	6.70131	0.98249	0.00358	2.44656
wm-lh-precuneus	9283.9	1339.75	9487.43	1333.62	203.533	2.16855	340.721	3.63023	62.2069	0.66279	-398	863	-4.24051	9.19487	151	312.467	3.32919	240.714	2.5647	43.9482	0.46825	19	863	0.20244	9.19487	0.95723	0.00276	2.55911
wm-lh-rostralanteriorcingulate	2136.8	404.401	2808.37	558.379	671.567	27.1605	301.828	12.207	55.1061	2.22868	227	1369	9.18068	55.3672	652.5	671.567	27.1605	301.828	12.207	55.1061	2.22868	227	1369	9.18068	55.3672	0.22915	0	30
wm-lh-rostralmiddlefrontal	12059.1	2574.68	12740.3	2387.81	681.2	5.49368	670.581	5.40804	122.431	0.98737	-981	1931	-7.91148	15.573	819.5	802.4	6.47112	513.484	4.1411	93.749	0.75606	22	1931	0.17742	15.573	0.92842	1e-05	5.27533
wm-lh-superiorfrontal	18138.5	2767.74	17865.7	2512.29	-272.833	-1.51557	916.965	5.09366	167.414	0.92997	-2359	1535	-13.104	8.52679	-257.5	742.167	4.12267	589.937	3.27705	107.707	0.5983	2	2359	0.01111	13.104	0.9366	0.11398	0.943162
wm-lh-superiorparietal	11641.7	1635.1	11906.3	1441.26	264.633	2.24761	490.838	4.16883	89.6143	0.76112	-686	1313	-5.82641	11.1517	210.5	419.233	3.56068	362.698	3.08051	66.2193	0.56242	5	1313	0.04247	11.1517	0.93665	0.00618	2.20895
wm-lh-superiortemporal	7338.47	1395.73	7331.57	1086.68	-6.9	-0.09407	736.568	10.0418	134.478	1.83337	-2698	1132	-36.7825	15.4328	99.5	512.567	6.98794	520.382	7.09449	95.0083	1.29527	15	2698	0.2045	36.7825	0.83189	0.95943	0.0179885
wm-lh-supramarginal	8341.03	1331.39	8428.53	1305.97	87.5	1.04356	433.736	5.1729	79.189	0.94444	-892	919	-10.6383	10.9603	160.5	354.5	4.2279	256.99	3.06495	46.9197	0.55958	10	919	0.11926	10.9603	0.94552	0.27826	0.555541
wm-lh-temporalpole	523.833	102.568	657.667	98.3556	133.833	22.6548	79.1437	13.3972	14.4496	2.44598	-57	256	-9.64875	43.3347	156	137.633	23.2981	72.0873	12.2027	13.1613	2.22789	1	256	0.16928	43.3347	0.17486	0	30
wm-lh-transversetemporal	726.567	173.139	765.2	149.084	38.6333	5.17954	107.286	14.3838	19.5877	2.62611	-213	292	-28.5567	39.1482	48	89.6333	12.0171	68.8709	9.23347	12.574	1.68579	0	292	0	39.1482	0.76081	0.05818	1.23526
wm-rh-bankssts	2834.03	491.147	2793	512.224	-41.0333	-1.45844	312.118	11.0935	56.9847	2.02539	-607	866	-21.5744	30.78	-16	230.9	8.20681	209.776	7.45602	38.2997	1.36128	8	866	0.28434	30.78	0.80937	0.47724	0.321261
wm-rh-caudalanteriorcingulate	2625.63	552.496	2989.17	594.938	363.533	12.9491	280.331	9.98542	51.1811	1.82308	-504	927	-17.9525	33.0199	322.5	397.133	14.1459	228.354	8.134	41.6915	1.48506	79	927	2.81399	33.0199	0.71253	0	7.22472
wm-rh-caudalmiddlefrontal	5904.6	1173.26	6080.77	1074.63	176.167	2.9397	656.903	10.9618	119.934	2.00133	-1089	1453	-18.1722	24.2462	241	563.367	9.40091	367.832	6.13802	67.1566	1.12064	112	1453	1.86895	24.2462	0.82353	0.15263	0.816352
wm-rh-cuneus	2169.63	382.251	2337.83	345.959	168.2	7.46317	309.259	13.7221	56.4627	2.5053	-439	985	-19.4788	43.7053	132.5	261.133	11.5867	233.165	10.3457	42.5699	1.88886	30	985	1.33112	43.7053	0.56622	0.0058	2.23693
wm-rh-entorhinal	638.167	153.569	706.467	150.287	68.3	10.1589	92.323	13.7321	16.8558	2.50712	-143	263	-21.2697	39.1185	44	87.9	13.0742	73.1877	10.8859	13.3622	1.98748	4	263	0.59496	39.1185	0.73316	0.00035	3.45927
wm-rh-frontalpole	235.567	65.4516	285.467	72.1195	49.9	19.1542	72.2669	27.7398	13.1941	5.06458	-97	193	-37.2337	74.0836	40	64.7	24.8353	58.8892	22.6048	10.7516	4.12705	1	193	0.38385	74.0836	0.29171	0.00072	3.14226
wm-rh-fusiform	6064.23	1034.19	6444.37	1059.57	380.133	6.07795	350.544	5.60486	64.0004	1.0233	-292	1049	-4.66879	16.7725	408	432.533	6.91578	280.766	4.48916	51.2605	0.8196	22	1049	0.35176	16.7725	0.88363	0	5.71957
wm-rh-inferiorparietal	11000.6	1553.95	11145	1614.93	144.433	1.3044	611.534	5.52284	111.65	1.00833	-1060	1443	-9.57299	13.0319	42.5	471.9	4.26179	406.43	3.67052	74.2036	0.67014	6	1443	0.05419	13.0319	0.92394	0.206	0.686124
wm-rh-inferiortemporal	5278.8	1219.83	5544.57	1124.22	265.767	4.91098	450.254	8.32004	82.2048	1.51902	-577	1119	-10.6621	20.6775	294.5	443.233	8.1903	269.381	4.97776	49.182	0.90881	17	1119	0.31414	20.6775	0.90423	0.00305	2.51572
wm-rh-insula	8452.63	1000.08	9182.83	1423.93	730.2	8.28104	598.793	6.79078	109.324	1.23982	-330	1968	-3.74246	22.3187	652	773	8.76643	540.368	6.1282	98.6573	1.11885	13	1968	0.14743	22.3187	0.73245	0	6.62266
wm-rh-isthmuscingulate	3018.5	433.451	3465.03	543.318	446.533	13.7744	345.816	10.6675	63.1371	1.94762	-248	1207	-7.65015	37.2328	386.5	475.867	14.6792	302.653	9.33605	55.2566	1.70452	13	1207	0.40102	37.2328	0.45763	0	7.22472
wm-rh-lateraloccipital	8507.7	1381.84	8717.97	1387.78	210.267	2.44132	622.772	7.23075	113.702	1.32015	-913	2626	-10.6005	30.4894	190.5	437.267	5.07692	485.578	5.63785	88.6541	1.02933	0	2626	0	30.4894	0.89116	0.07463	1.12706
wm-rh-lateralorbitofrontal	6415.97	912.354	6858.47	981.202	442.5	6.66695	410.841	6.18996	75.0089	1.13013	-275	1481	-4.1433	22.3136	391.5	479.633	7.22642	365.195	5.50223	66.6752	1.00457	56	1481	0.84373	22.3136	0.81009	0	5.68065
wm-rh-lingual	5270.6	848.286	5427.6	870.3	157	2.93507	415.555	7.76869	75.8697	1.41836	-660	1256	-12.3385	23.4806	212.5	355.667	6.64909	259.469	4.85071	47.3724	0.88561	6	1256	0.11217	23.4806	0.87112	0.04753	1.32304
wm-rh-medialorbitofrontal	3173.1	498.222	3502.1	565.932	329	9.85738	285.199	8.54503	52.07	1.5601	-225	918	-6.74137	27.5048	250.5	345.267	10.3448	264.56	7.92667	48.3019	1.4472	2	918	0.05992	27.5048	0.69922	0	6.18333
wm-rh-middletemporal	5550.03	998.893	5846.17	941.018	296.133	5.19705	549.904	9.65065	100.398	1.76196	-644	1628	-11.302	28.5709	335.5	508.133	8.91759	354.979	6.22978	64.8101	1.1374	2	1628	0.0351	28.5709	0.8023	0.00623	2.20525
wm-rh-paracentral	5178.93	811.272	5055.37	935.614	-123.567	-2.41476	394.456	7.7085	72.0174	1.40737	-815	770	-15.9268	15.0474	-49.5	308.7	6.03265	269.831	5.27307	49.2641	0.96273	2	815	0.03908	15.9268	0.89232	0.09687	1.01382
wm-rh-parahippocampal	1800.03	405.912	1597.33	254.63	-202.7	-11.9328	261.507	15.3947	47.7444	2.81067	-833	356	-49.038	20.9574	-168	248.433	14.625	216.893	12.7683	39.5991	2.33116	7	833	0.41208	49.038	0.56951	0.0002	3.68904
wm-rh-parsopercularis	3379.23	766.824	3319.53	679.873	-59.7	-1.78242	266.642	7.96094	48.682	1.45346	-611	384	-18.2422	11.4648	-37	217.233	6.48577	161.144	4.81116	29.4208	0.87839	4	611	0.11942	18.2422	0.93121	0.22994	0.638382
wm-rh-parsorbitalis	1165.6	274.745	1177.57	220.896	11.9667	1.02141	154.19	13.1608	28.1511	2.40283	-598	168	-51.042	14.3396	52.5	111.367	9.50565	105.321	8.98963	19.2289	1.64127	18	598	1.53638	51.042	0.81344	0.67391	0.171399
wm-rh-parstriangularis	3163.27	715.689	3360	672.319	196.733	6.03174	257.255	7.88731	46.9682	1.44002	-344	669	-10.5469	20.5112	224	262.733	8.05527	186.574	5.72026	34.0636	1.04437	24	669	0.73583	20.5112	0.89549	0.00024	3.62125
wm-rh-pericalcarine	3225.73	715.593	3293.67	682.562	67.9333	2.08404	326.149	10.0055	59.5464	1.82674	-926	972	-28.4075	29.8187	115	237.133	7.2747	230.165	7.06093	42.0222	1.28914	29	972	0.88965	29.8187	0.8902	0.26327	0.579601
wm-rh-postcentral	7058.33	1210.08	6977.97	1074.33	-80.3667	-1.14513	415.096	5.91461	75.7859	1.07986	-1056	722	-15.0467	10.2876	-37	315.633	4.49739	275.548	3.92622	50.308	0.71683	24	1056	0.34197	15.0467	0.93393	0.2977	0.52623
wm-rh-posteriorcingulate	4088.3	712.569	4304.77	597.745	216.467	5.15823	303.281	7.22695	55.3714	1.31945	-438	926	-10.4372	22.0658	247	300.4	7.15829	217.028	5.17161	39.6238	0.9442	18	926	0.42893	22.0658	0.84692	0.00051	3.29123
wm-rh-precentral	13350	1750.06	13541.7	1897.83	191.667	1.42547	583.517	4.33975	106.535	0.79233	-782	2196	-5.81591	16.3322	160.5	414.667	3.08397	447.904	3.33116	81.7756	0.60818	18	2196	0.13387	16.3322	0.9452	0.08242	1.08397
wm-rh-precuneus	9945.07	1485	10064.5	1580.64	119.4	1.19343	471.677	4.71452	86.1161	0.86075	-1177	1025	-11.7644	10.2451	201.5	384.6	3.84417	290.189	2.90051	52.981	0.52956	3	1177	0.02999	11.7644	0.95128	0.17616	0.754087
wm-rh-rostralanteriorcingulate	1552.1	252.738	2174.87	336.259	622.767	33.4195	220.702	11.8435	40.2946	2.16233	218	1073	11.6985	57.5803	597	622.767	33.4195	220.702	11.8435	40.2946	2.16233	218	1073	11.6985	57.5803	0	0	30
wm-rh-rostralmiddlefrontal	12344	2814.65	13026.1	2766.51	682.167	5.37772	768.761	6.06037	140.356	1.10647	-696	2387	-5.48677	18.8174	709	813.1	6.40991	623.267	4.9134	113.792	0.89706	16	2387	0.12613	18.8174	0.93438	4e-05	4.42676
wm-rh-superiorfrontal	18086.3	2669.72	17910	2325.7	-176.3	-0.97954	775.089	4.30648	141.511	0.78625	-1837	1739	-10.2066	9.66209	-211	609.1	3.38423	499.119	2.77316	91.1263	0.50631	27	1837	0.15002	10.2066	0.95122	0.2228	0.652093
wm-rh-superiorparietal	11372.3	1823.95	11511.5	1828.22	139.2	1.21658	948.592	8.29053	173.188	1.51364	-1712	2232	-14.9626	19.5073	263	747.333	6.53157	584.898	5.11191	106.787	0.9333	91	2232	0.79532	19.5073	0.86656	0.42808	0.368473
wm-rh-superiortemporal	6422.67	1068.9	6532.07	978.86	109.4	1.68896	483.792	7.46896	88.3279	1.36364	-1096	1134	-16.9205	17.5071	113	379.733	5.86246	311.875	4.81484	56.9403	0.87907	6	1134	0.09263	17.5071	0.88671	0.22544	0.646973
wm-rh-supramarginal	8478.97	1348.63	8625.1	1495.88	146.133	1.70876	462.828	5.4119	84.5004	0.98807	-1064	1179	-12.4415	13.7862	162	364.933	4.26721	313.899	3.67046	57.3098	0.67013	13	1179	0.15201	13.7862	0.94379	0.09437	1.02515
wm-rh-temporalpole	584.9	150.281	610.567	144.875	25.6667	4.294	77.9334	13.0381	14.2286	2.38043	-108	216	-18.0683	36.1365	14	63	10.5398	51.4708	8.61099	9.39724	1.57215	1	216	0.1673	36.1365	0.85092	0.08165	1.08805
wm-rh-transversetemporal	500.267	110.749	529.167	115.8	28.9	5.61474	86.7821	16.8602	15.8442	3.07823	-107	302	-20.7881	58.6731	33	69.3	13.4637	58.541	11.3734	10.6881	2.0765	6	302	1.16569	58.6731	0.68748	0.07847	1.10529
Intracranial Volume	1.4486e+06	160524	1.50645e+06	156630	57844.1	3.91493	70823.3	4.79337	12930.5	0.87514	10760.5	346848	0.72828	23.4749	28572.6	57844.1	3.91493	70823.3	4.79337	12930.5	0.87514	10760.5	346848	0.72828	23.4749	0.84208	0.00011	3.96156
Ventricles	17355.5	10165.4	17635.1	10238.8	279.633	1.59834	345.444	1.9745	63.0692	0.36049	-186	1523	-1.06314	8.7052	219.5	311.633	1.78124	315.846	1.80532	57.6654	0.32961	38	1523	0.2172	8.7052	0.99907	0.00012	3.91403
Left Medial-inferior Temporal Gyrus	30454.3	4544.36	32386.6	4959.54	1932.37	6.15003	1965.29	6.2548	358.81	1.14196	-2725	5690	-8.6727	18.1092	2108	2311.97	7.35816	1481.77	4.71594	270.533	0.86101	110	5690	0.35009	18.1092	0.84129	1e-05	5.06037
Right Medial-inferior Temporal Gyrus	31866.3	6286.67	33210.1	5311.81	1343.83	4.13002	1826.88	5.61456	333.541	1.02507	-3392	5957	-10.4247	18.3077	1317.5	1802.03	5.53821	1358.8	4.17602	248.082	0.76243	57	5957	0.17518	18.3077	0.92663	0.00037	3.43212
Left Superior Temporal Gyrus	19666	3103.73	19867.1	2415.64	201.133	1.01754	1743.95	8.82273	318.4	1.6108	-6604	3087	-33.41	15.6173	274	1184.33	5.9916	1277.58	6.46331	233.252	1.18003	32	6604	0.16189	33.41	0.80694	0.53253	0.273653
Right Superior Temporal Gyrus	18190.1	2637.92	18745.7	2414.52	555.6	3.00847	930.062	5.03611	169.805	0.91946	-1153	2852	-6.24328	15.443	472.5	804.333	4.35531	717.698	3.8862	131.033	0.70952	1	2852	0.00541	15.443	0.91145	0.00276	2.55922
Left Temporal Lobe	83275.4	10956.6	86284.1	10469.7	3008.73	3.54888	2944.66	3.47331	537.62	0.63414	-1697	9140	-2.00166	10.7809	2602	3243.33	3.8256	2674.65	3.15482	488.322	0.57599	266	9140	0.31375	10.7809	0.92551	0	5.31623
Right Temporal Lobe	81811.3	12316.1	84449.7	10863.4	2638.4	3.17381	2767.68	3.32932	505.307	0.60785	-1549	10585	-1.86334	12.733	2327.5	2917.87	3.50998	2460.43	2.95973	449.212	0.54037	222	10585	0.26705	12.733	0.94739	1e-05	4.86299
Determinant Talairach transform matrix	1.36082	0.150615	1.30675	0.136092	-0.0540721	-4.05404	0.0632562	4.74261	0.011549	0.865877	-0.256716	-0.00695415	-19.2472	-0.521384	-0.0316267	0.0540721	4.05404	0.0632562	4.74261	0.011549	0.865877	0.00695415	0.256716	0.521384	19.2472	0.84057	6e-05	4.2123

## Sheet: OSX10.6 vs. OSX10.5
v4.3.1
Struct	Mean1	sd1	Mean2	sd2	Mean diff	Mean diff %	sd Diff	sd Diff %	se Diff	se Diff %	min Diff	max Diff	min Diff %	max Diff %	median	Mean AbsDiff	Mean AbsDiff %	sd AbsDiff	sd AbsDiff %	se AbsDiff	se AbsDiff %	min AbsDiff	max AbsDiff	min AbsDiff %	max AbsDiff %	ICC	p	-log10(p)
3rd-Ventricle	1023.7	432.71	1020.1	436.252	-3.6	-0.35228	30.1005	2.94554	5.49558	0.53778	-85	74	-8.31784	7.24141	-2	20.6667	2.02238	21.8543	2.13859	3.99003	0.39045	0	85	0	8.31784	0.99765	0.51758	0.286018
4th-Ventricle	1987	749.754	1982.87	738.189	-4.13333	-0.20824	28.9479	1.45838	5.28514	0.26626	-85	80	-4.28226	4.03036	-5.5	20.8	1.04789	20.2014	1.01774	3.68825	0.18581	1	85	0.05038	4.28226	0.99925	0.44051	0.356039
5th-Ventricle	4.9	7.87116	5.8	8.63593	0.9	16.8224	3.32545	62.1579	0.60714	11.3484	-3	15	-56.0748	280.374	0	1.43333	26.7913	3.1259	58.4281	0.57071	10.6675	0	15	0	280.374	0.91591	0.14903	0.826723
Brain-Stem	18206.1	2208.28	18237.7	2204.34	31.6	0.17342	105.69	0.58001	19.2962	0.1059	-147	266	-0.80672	1.45978	6.5	76.9333	0.4222	77.9774	0.42793	14.2367	0.07813	3	266	0.01646	1.45978	0.99879	0.11231	0.949594
CC_Anterior	953.467	182.573	953.867	174.828	0.4	0.04194	18.5707	1.94729	3.39052	0.35552	-79	32	-8.28382	3.35547	1	9.86667	1.0346	15.6309	1.63904	2.85381	0.29925	0	79	0	8.28382	0.99478	0.9069	0.0424393
CC_Central	469.567	118.464	468.9	117.164	-0.66667	-0.14208	7.02377	1.49686	1.28236	0.27329	-27	14	-5.75407	2.98359	0	3.93333	0.83825	5.81279	1.23878	1.06127	0.22617	0	27	0	5.75407	0.99827	0.6071	0.216743
CC_Mid_Anterior	498.833	123.647	498.267	124.444	-0.56667	-0.11366	7.90322	1.58524	1.44292	0.28942	-22	16	-4.4128	3.20931	0	5.5	1.1032	5.61249	1.12576	1.0247	0.20554	0	22	0	4.4128	0.99803	0.6974	0.15652
CC_Mid_Posterior	448.5	97.7593	447.533	98.5448	-0.96667	-0.21577	10.3474	2.30959	1.88916	0.42167	-33	22	-7.3658	4.91053	0	5.83333	1.30203	8.53424	1.90489	1.55813	0.34778	0	33	0	7.3658	0.99458	0.61274	0.212722
CC_Posterior	888.167	159.003	885.5	159.818	-2.66667	-0.3007	7.17915	0.80953	1.31073	0.1478	-28	13	-3.1573	1.46589	-3	5.13333	0.57884	5.62466	0.63424	1.02692	0.1158	0	28	0	3.1573	0.99888	0.05114	1.29127
CSF	1226.6	257.654	1222.47	258.358	-4.13333	-0.33754	35.395	2.89049	6.46222	0.52773	-92	89	-7.51307	7.26807	-4.5	24.7333	2.01982	25.2517	2.06215	4.61032	0.3765	0	92	0	7.51307	0.99077	0.52744	0.277823
Left-Accumbens-area	588.5	124.618	590.067	124.656	1.56667	0.26586	40.308	6.84018	7.3592	1.24884	-116	68	-19.6849	11.5394	8.5	29.3	4.97214	27.1879	4.61373	4.96381	0.84235	3	116	0.50909	19.6849	0.94933	0.83291	0.0794021
Left-Amygdala	1729.8	351.891	1724.37	346.314	-5.43333	-0.3146	57.8706	3.35077	10.5657	0.61176	-157	128	-9.09047	7.41134	1	42.1667	2.4415	39.2455	2.27236	7.16522	0.41487	2	157	0.1158	9.09047	0.9866	0.61098	0.213973
Left-Caudate	3848.03	568.653	3867.43	572.107	19.4	0.50289	59.4495	1.54105	10.8539	0.28136	-50	240	-1.2961	6.22127	10.5	37.4	0.96948	49.7654	1.29002	9.08587	0.23552	4	240	0.10369	6.22127	0.99417	0.08433	1.07399
Left-Cerebellum-Cortex	47851.3	6619.25	47899.2	6557.95	47.9	0.10005	367.628	0.76789	67.1193	0.1402	-872	1378	-1.8214	2.87832	29.5	204.367	0.42687	307.112	0.64148	56.0707	0.11712	6	1378	0.01253	2.87832	0.99847	0.48115	0.317726
Left-Cerebellum-White-Matter	16636.9	2453.09	16597.7	2476.87	-39.2333	-0.2361	462.754	2.78477	84.4869	0.50843	-1890	960	-11.3737	5.77711	5.5	194.033	1.16766	420.46	2.53025	76.7651	0.46196	1	1890	0.00602	11.3737	0.98284	0.64585	0.189869
Left-Cerebral-Cortex	259677	34107.3	259910	33976.7	233.167	0.08975	1076.57	0.41439	196.554	0.07566	-2379	4576	-0.91573	1.7614	87	610.7	0.23507	910.731	0.35056	166.276	0.064	18	4576	0.00693	1.7614	0.99949	0.24514	0.610579
Left-Cerebral-White-Matter	213341	29794.5	213135	30086.9	-206.367	-0.09678	1087.94	0.5102	198.63	0.09315	-5437	692	-2.54973	0.32452	38	411.167	0.19282	1026.05	0.48118	187.331	0.08785	4	5437	0.00188	2.54973	0.99934	0.30741	0.512276
Left-Hippocampus	3926.47	495.695	3938.5	490.802	12.0333	0.306	67.1527	1.70764	12.2603	0.31177	-175	171	-4.45011	4.3484	11.5	51.3	1.30452	44.0095	1.11913	8.035	0.20432	1	175	0.02543	4.45011	0.99074	0.33447	0.475639
Left-Inf-Lat-Vent	382	284.263	388.667	279.249	6.66667	1.7301	23.9271	6.20945	4.36847	1.13369	-34	70	-8.82353	18.1661	6.5	17.6	4.56747	17.2639	4.48024	3.15194	0.81798	1	70	0.25952	18.1661	0.99624	0.13782	0.86068
Left-Lateral-Ventricle	8823.87	6385.05	8833.13	6384.32	9.26667	0.10496	58.8668	0.66678	10.7476	0.12174	-108	235	-1.22331	2.66183	7	39.2	0.44402	44.3228	0.50204	8.0922	0.09166	3	235	0.03398	2.66183	0.99996	0.39565	0.402695
Left-Pallidum	1641.43	396.562	1634.5	379.981	-6.93333	-0.42329	63.9434	3.90383	11.6744	0.71274	-165	170	-10.0735	10.3787	-12	45.2	2.75952	44.9999	2.7473	8.21582	0.50159	1	170	0.06105	10.3787	0.98674	0.55719	0.253997
Left-Putamen	6029.53	774.258	6023.4	777.062	-6.13333	-0.10177	69.2724	1.14947	12.6474	0.20986	-167	170	-2.77111	2.82089	-19.5	51.9333	0.86175	45.2495	0.75085	8.26138	0.13708	0	170	0	2.82089	0.99611	0.63136	0.199728
Left-Thalamus-Proper	7004.97	868.15	7005.67	861.713	0.7	0.00999	66.4935	0.94919	12.14	0.1733	-206	109	-2.94062	1.55596	4.5	48.3667	0.69043	44.7426	0.63869	8.16883	0.11661	1	206	0.01427	2.94062	0.99714	0.95441	0.0202642
Left-VentralDC	3809.8	405.698	3804.7	398.163	-5.1	-0.13395	60.1139	1.57893	10.9752	0.28827	-145	106	-3.80852	2.78416	-2	45.3667	1.19159	38.8778	1.02115	7.09808	0.18644	0	145	0	3.80852	0.98911	0.64563	0.190017
Left-choroid-plexus	1573.1	307.299	1573.73	309.502	0.63333	0.04025	53.1851	3.38023	9.71022	0.61714	-201	99	-12.7747	6.29204	-0.5	35.5	2.25624	39.0559	2.48223	7.1306	0.45319	0	201	0	12.7747	0.98562	0.94844	0.0229872
Left-vessel	92.7333	43.7555	91.5333	43.0795	-1.2	-1.30246	12.1581	13.1963	2.21976	2.4093	-49	21	-53.1838	22.7931	0.5	7.13333	7.7424	9.83215	10.6717	1.7951	1.94837	0	49	0	53.1838	0.9617	0.59291	0.22701
Optic-Chiasm	193.533	92.6881	192.1	95.4345	-1.43333	-0.74337	38.0967	19.758	6.95547	3.6073	-106	98	-54.9745	50.8255	1	24.0333	12.4643	29.2569	15.1734	5.34155	2.77027	0	106	0	54.9745	0.92051	0.83817	0.076666
Right-Accumbens-area	672.433	108.923	683.833	103.469	11.4	1.68109	19.746	2.91181	3.6051	0.53162	-38	47	-5.60362	6.93079	11.5	17.9333	2.64451	13.8438	2.04146	2.52752	0.37272	1	47	0.14746	6.93079	0.9776	0.00365	2.4372
Right-Amygdala	1802.03	342.147	1784.9	340.861	-17.1333	-0.95532	62.3565	3.47687	11.3847	0.63479	-240	60	-13.3819	3.34548	-6	44.6	2.4868	46.1979	2.5759	8.43455	0.47029	2	240	0.11152	13.3819	0.98263	0.14315	0.844199
Right-Caudate	3934.2	559.957	3954.53	575.455	20.3333	0.5155	71.4391	1.81117	13.0429	0.33067	-51	316	-1.29298	8.01143	-0.5	43.1333	1.09354	60.055	1.52255	10.9645	0.27798	1	316	0.02535	8.01143	0.99171	0.12985	0.886543
Right-Cerebellum-Cortex	48110	7145.55	48133.4	7246.53	23.4	0.04863	336.97	0.70025	61.522	0.12785	-564	1017	-1.17203	2.11339	-39.5	223.2	0.46382	250.158	0.51984	45.6724	0.09491	8	1017	0.01662	2.11339	0.99893	0.70646	0.150913
Right-Cerebellum-White-Matter	16437.3	2607.93	16330.4	2549.3	-106.967	-0.65288	588.332	3.59093	107.414	0.65561	-2858	958	-17.444	5.84722	-24.5	235.967	1.44024	548.061	3.34513	100.062	0.61073	3	2858	0.01831	17.444	0.97398	0.32757	0.484699
Right-Cerebral-Cortex	260187	35412.6	260302	35292.6	114.733	0.04409	728.591	0.27996	133.022	0.05111	-1021	3294	-0.39232	1.26573	-67	431.867	0.16595	592.893	0.22782	108.247	0.04159	19	3294	0.0073	1.26573	0.99979	0.39548	0.402873
Right-Cerebral-White-Matter	216201	30295.3	216034	30635.5	-167.967	-0.07772	1216.01	0.56266	222.013	0.10273	-4097	3087	-1.89573	1.42839	7	605.767	0.2803	1062.2	0.49149	193.93	0.08973	7	4097	0.00324	1.89573	0.99921	0.45541	0.341594
Right-Hippocampus	4052.33	473.756	4059	476.19	6.66667	0.16438	66.1619	1.63135	12.0795	0.29784	-168	170	-4.14235	4.19167	4.5	46.6667	1.15065	46.5887	1.14873	8.50589	0.20973	1	170	0.02466	4.19167	0.99052	0.58524	0.232665
Right-Inf-Lat-Vent	336.133	263	339.133	261.458	3	0.88854	13.5901	4.02509	2.48119	0.73488	-25	43	-7.40448	12.7357	1	9.4	2.78409	10.1288	2.99995	1.84926	0.54771	1	43	0.29618	12.7357	0.99864	0.23639	0.626366
Right-Lateral-Ventricle	7819.77	4163.43	7814.93	4175.45	-4.83333	-0.06183	48.8905	0.62541	8.92614	0.11418	-85	133	-1.08732	1.70134	-11.5	36.5	0.46691	32.191	0.41179	5.87724	0.07518	0	133	0	1.70134	0.99993	0.59231	0.227449
Right-Pallidum	1479.1	272.16	1459.9	281.515	-19.2	-1.30657	70.5752	4.80267	12.8852	0.87684	-334	77	-22.7288	5.23988	-4	34.7333	2.36362	64.142	4.36489	11.7107	0.79692	0	334	0	22.7288	0.96621	0.147	0.832681
Right-Putamen	5720.73	705.232	5696	703.878	-24.7333	-0.43328	71.699	1.25603	13.0904	0.22932	-239	139	-4.18684	2.43502	-20.5	52.6667	0.92262	53.8903	0.94406	9.83897	0.17236	0	239	0	4.18684	0.99438	0.06887	1.16197
Right-Thalamus-Proper	7149.3	932.554	7155.53	918.594	6.23333	0.08715	51.063	0.71393	9.32278	0.13034	-101	134	-1.41211	1.87349	-4	37.5	0.5243	34.5381	0.48289	6.30576	0.08816	2	134	0.02796	1.87349	0.99851	0.50903	0.293257
Right-VentralDC	3773.13	395.973	3775.23	393.736	2.1	0.05564	56.9485	1.5089	10.3973	0.27549	-111	148	-2.94103	3.92138	11	44.7667	1.18613	34.2714	0.90805	6.25708	0.16579	1	148	0.0265	3.92138	0.98993	0.84135	0.0750244
Right-choroid-plexus	1752.47	399.036	1731.97	382.458	-20.5	-1.17666	49.1884	2.82332	8.98053	0.51547	-136	83	-7.80615	4.76405	-12	40.1667	2.30549	34.4274	1.97607	6.28556	0.36078	1	136	0.0574	7.80615	0.99097	0.02996	1.5234
Right-vessel	69	47.2032	72.7333	47.1183	3.73333	5.26811	7.96515	11.2396	1.45423	2.05207	-11	23	-15.5221	32.4553	2	5.86667	8.27846	6.50057	9.17297	1.18684	1.67475	0	23	0	32.4553	0.9831	0.01567	1.80481
ctx-lh-bankssts	2656.43	579.143	2595.53	509.276	-60.9	-2.31913	266.996	10.1675	48.7465	1.85632	-932	662	-35.4915	25.2096	-54	177.833	6.77207	205.933	7.84211	37.598	1.43177	8	932	0.30465	35.4915	0.87804	0.22154	0.654551
ctx-lh-caudalanteriorcingulate	2138.37	656.227	2118.17	650.684	-20.2	-0.94913	111.639	5.24555	20.3825	0.9577	-299	254	-14.049	11.9346	-7.5	85.9333	4.03771	72.4312	3.40329	13.2241	0.62135	4	299	0.18795	14.049	0.98541	0.32986	0.481672
ctx-lh-caudalmiddlefrontal	7496.9	1116.84	7515.5	1075.04	18.6	0.2478	289.333	3.85458	52.8247	0.70375	-469	1254	-6.24817	16.7062	5.5	171.6	2.28611	231.537	3.08461	42.2727	0.56317	5	1254	0.06661	16.7062	0.96616	0.7273	0.138284
ctx-lh-cuneus	3129.3	445.665	3173.43	412.527	44.1333	1.40045	258.34	8.19772	47.1663	1.49669	-406	1175	-12.8833	37.2854	-7	147	4.66464	215.408	6.83537	39.3279	1.24796	1	1175	0.03173	37.2854	0.81972	0.35716	0.447141
ctx-lh-entorhinal	1833.8	389.054	1854.8	428.638	21	1.13864	260.717	14.1364	47.6001	2.58093	-803	584	-43.5395	31.6651	50	191.333	10.3743	174.81	9.4784	31.9158	1.73051	34	803	1.84352	43.5395	0.80206	0.66236	0.178908
ctx-lh-frontalpole	709.033	205.296	670.367	177.425	-38.6667	-5.6063	93.0907	13.4973	16.996	2.46425	-371	204	-53.7915	29.5781	-30.5	67.3333	9.7627	74.3131	10.7747	13.5677	1.96718	7	371	1.01493	53.7915	0.867	0.03048	1.51604
ctx-lh-fusiform	9865.3	1981.79	9664.2	2022.35	-201.1	-2.05945	582.539	5.96573	106.357	1.08919	-1935	704	-19.8162	7.20961	-34.5	455.1	4.66064	408.57	4.18413	74.5943	0.76391	23	1935	0.23554	19.8162	0.95412	0.06868	1.16318
ctx-lh-inferiorparietal	13187.7	2706.57	13103.9	2461.55	-83.8333	-0.63772	522.491	3.97458	95.3933	0.72566	-1759	1647	-13.3807	12.5287	-129.5	322.7	2.45477	415.38	3.15979	75.8377	0.5769	3	1759	0.02282	13.3807	0.97976	0.38672	0.412597
ctx-lh-inferiortemporal	9545.13	2213.63	9612.13	2131.45	67	0.69947	646.402	6.74837	118.016	1.23208	-1796	2274	-18.7501	23.7403	97	418.267	4.36666	491.426	5.13044	89.7217	0.93669	10	2274	0.1044	23.7403	0.95673	0.5746	0.240638
ctx-lh-insula	6573.07	807.717	6574.87	811.098	1.8	0.02738	140.842	2.14242	25.7141	0.39115	-413	360	-6.28236	5.47615	-17.5	104.2	1.58504	92.7783	1.4113	16.9389	0.25767	11	413	0.16733	6.28236	0.98536	0.94467	0.02472
ctx-lh-isthmuscingulate	2697.47	481.748	2615.93	441.122	-81.5333	-3.06897	120.646	4.54121	22.0269	0.82911	-298	164	-11.2169	6.17307	-81	117.933	4.43909	83.9322	3.15927	15.3239	0.5768	11	298	0.41405	11.2169	0.95179	0.00089	3.04874
ctx-lh-lateraloccipital	12807.9	1889.47	12687.6	2008.47	-120.267	-0.94344	983.298	7.71351	179.525	1.40829	-3890	2043	-30.5152	16.0264	-9	542.467	4.2554	823.055	6.45648	150.269	1.17879	2	3890	0.01569	30.5152	0.87504	0.50821	0.293957
ctx-lh-lateralorbitofrontal	8171.6	1188.17	8238.53	1167.48	66.9333	0.81576	215.111	2.62168	39.2737	0.47865	-463	532	-5.64285	6.4838	53.5	173.467	2.11414	140.638	1.71403	25.6768	0.31294	7	532	0.08531	6.4838	0.98227	0.09902	1.00427
ctx-lh-lingual	6927.47	1267.55	7070.8	1198.76	143.333	2.04787	434.82	6.21248	79.3869	1.13424	-1086	839	-15.5162	11.9872	157.5	348	4.97204	291.618	4.16649	53.242	0.76069	2	1086	0.02857	15.5162	0.93336	0.08139	1.08944
ctx-lh-medialorbitofrontal	4541.37	859.648	4631.97	851.919	90.6	1.97529	311.026	6.78109	56.7853	1.23805	-724	1085	-15.7849	23.6555	41	215.867	4.7064	238.796	5.2063	43.5979	0.95054	1	1085	0.0218	23.6555	0.93067	0.12145	0.915619
ctx-lh-middletemporal	10198.3	1673.6	10347.5	1753.13	149.2	1.45236	487.323	4.74377	88.9725	0.86609	-633	1332	-6.16184	12.9662	83	368.667	3.58873	346.28	3.37081	63.2218	0.61542	48	1332	0.46725	12.9662	0.95718	0.10431	0.981688
ctx-lh-paracentral	4155.57	785.862	4201.5	741.723	45.9333	1.09927	226.077	5.41044	41.2758	0.98781	-278	983	-6.65305	23.525	30	140.267	3.35684	181.494	4.34349	33.1362	0.79301	7	983	0.16752	23.525	0.95589	0.27492	0.560796
ctx-lh-parahippocampal	2467.1	487.114	2389.67	381.808	-77.4333	-3.18868	287.939	11.8572	52.5702	2.16482	-1034	716	-42.5798	29.4846	-80	201.567	8.30045	216.982	8.93525	39.6153	1.63135	21	1034	0.86477	42.5798	0.77607	0.15154	0.819483
ctx-lh-parsopercularis	5299.57	698.051	5312.73	709.754	13.1667	0.24814	169.625	3.19677	30.9692	0.58365	-380	333	-7.1615	6.27574	-6	121.433	2.28854	117.037	2.20568	21.3679	0.4027	6	380	0.11308	7.1615	0.97175	0.67386	0.171429
ctx-lh-parsorbitalis	2507.8	557.855	2481.93	617.476	-25.8667	-1.0368	155.057	6.21504	28.3094	1.13471	-575	182	-23.0473	7.29498	-21.5	107.4	4.30484	113.147	4.53521	20.6578	0.82801	6	575	0.24049	23.0473	0.96547	0.3684	0.433678
ctx-lh-parstriangularis	3820.7	814.637	3889.2	780.805	68.5	1.77694	297.291	7.71192	54.2776	1.408	-406	823	-10.5319	21.3492	-22	214.833	5.57292	213.286	5.53278	38.9405	1.01014	2	823	0.05188	21.3492	0.92927	0.21699	0.663554
ctx-lh-pericalcarine	2154.57	441.106	2238.83	441.911	84.2667	3.83606	330.017	15.0233	60.2525	2.74287	-668	1388	-30.4093	63.1857	9	174.467	7.94222	291.15	13.254	53.1565	2.41984	4	1388	0.18209	63.1857	0.71302	0.17255	0.763086
ctx-lh-postcentral	11113.8	1828.76	11098.3	1760.52	-15.5667	-0.14016	221.822	1.99731	40.499	0.36466	-521	504	-4.69114	4.53807	34.5	170.633	1.5364	139.054	1.25205	25.3876	0.22859	1	521	0.009	4.69114	0.99258	0.70351	0.152733
ctx-lh-posteriorcingulate	4041.67	785.778	4034.17	737.936	-7.5	-0.18574	140.233	3.47291	25.603	0.63406	-313	365	-7.75152	9.03931	2.5	102.367	2.53514	94.2511	2.33415	17.2078	0.42616	4	365	0.09906	9.03931	0.98359	0.77166	0.112573
ctx-lh-precentral	14930	2062.19	14880.6	2079.8	-49.4333	-0.33165	189.362	1.27044	34.5726	0.23195	-478	377	-3.20692	2.5293	-57.5	149.5	1.003	123.551	0.82891	22.5573	0.15134	10	478	0.06709	3.20692	0.99567	0.16345	0.78662
ctx-lh-precuneus	10723.6	1489.9	10771.1	1597.08	47.5333	0.44228	339.257	3.15665	61.9395	0.57632	-767	823	-7.13663	7.65769	73	251.2	2.33732	228.375	2.12494	41.6953	0.38796	2	823	0.01861	7.65769	0.9762	0.44904	0.347718
ctx-lh-rostralanteriorcingulate	2493.07	633.536	2446.13	595.657	-46.9333	-1.90044	110.666	4.48112	20.2047	0.81814	-338	204	-13.6864	8.26045	-25	85.8667	3.47695	83.0558	3.36313	15.1638	0.61402	3	338	0.12148	13.6864	0.98145	0.0274	1.56219
ctx-lh-rostralmiddlefrontal	16554.1	3997.42	16585.4	3874.51	31.3333	0.1891	425.392	2.56728	77.6656	0.46872	-1236	1118	-7.45938	6.74724	38.5	292.4	1.76466	305.824	1.84568	55.8355	0.33697	11	1236	0.06639	7.45938	0.99432	0.68958	0.161414
ctx-lh-superiorfrontal	24734.2	3108.67	24582.9	2982.48	-151.367	-0.61385	581.272	2.35728	106.125	0.43038	-1954	822	-7.92423	3.33353	-58	387.833	1.57281	453.847	1.84053	82.8608	0.33603	23	1954	0.09327	7.92423	0.98117	0.16446	0.783945
ctx-lh-superiorparietal	15205.6	2237.13	15241.7	2320.33	36.1	0.23713	243.53	1.59968	44.4623	0.29206	-666	476	-4.37478	3.12672	34.5	184.167	1.20974	159.9	1.05034	29.1936	0.19177	16	666	0.1051	4.37478	0.99436	0.42345	0.373198
ctx-lh-superiortemporal	12487.5	2030.61	12542.1	2064.4	54.5333	0.43575	247.027	1.97388	45.1007	0.36038	-492	576	-3.93135	4.60255	46	202	1.61409	147.945	1.18216	27.0109	0.21583	21	576	0.1678	4.60255	0.99261	0.23637	0.6264
ctx-lh-supramarginal	11691.6	1870.89	11739.2	1898.81	47.6	0.4063	355.84	3.03736	64.9671	0.55454	-823	922	-7.02492	7.86996	22.5	247.067	2.1089	256.552	2.18986	46.8398	0.39981	6	922	0.05121	7.86996	0.98245	0.46964	0.32824
ctx-lh-temporalpole	2028.87	413.989	2045.77	354.784	16.9	0.82952	233.388	11.4556	42.6105	2.0915	-510	490	-25.0329	24.0512	53.5	186.233	9.14111	137.428	6.74553	25.0908	1.23156	4	510	0.19634	25.0329	0.82145	0.69455	0.158292
ctx-lh-transversetemporal	1314.4	315.79	1316.77	307.3	2.36667	0.17989	102.3	7.77599	18.6773	1.41969	-151	392	-11.4778	29.7967	2	70.2333	5.33857	73.2679	5.56923	13.3768	1.0168	1	392	0.07601	29.7967	0.94782	0.90004	0.0457356
ctx-rh-bankssts	2498.6	483.669	2472.4	466.342	-26.2	-1.05411	252.44	10.1565	46.0891	1.85432	-1090	265	-43.8544	10.6618	26.5	155.467	6.25495	198.577	7.98942	36.255	1.45866	2	1090	0.08047	43.8544	0.86179	0.5741	0.241016
ctx-rh-caudalanteriorcingulate	2378.93	644.081	2327.9	637.971	-51.0333	-2.16848	115.084	4.89009	21.0114	0.8928	-317	304	-13.4698	12.9174	-70	100.767	4.28172	73.7193	3.13244	13.4592	0.5719	17	317	0.72235	13.4698	0.98128	0.02158	1.66601
ctx-rh-caudalmiddlefrontal	7311.07	1511.75	7245.9	1524.89	-65.1667	-0.89533	212.895	2.925	38.8692	0.53403	-473	440	-6.49861	6.04522	-58	168.967	2.32145	142.068	1.95189	25.938	0.35636	14	473	0.19235	6.49861	0.98958	0.10438	0.981393
ctx-rh-cuneus	3375.4	566.996	3403.8	560.135	28.4	0.83786	243.404	7.18089	44.4392	1.31105	-387	866	-11.4173	25.5487	36.5	174.867	5.15892	168.662	4.97587	30.7933	0.90847	16	866	0.47203	25.5487	0.90849	0.52779	0.27754
ctx-rh-entorhinal	1776.03	435.917	1726.37	371.8	-49.6667	-2.83615	287.95	16.443	52.5722	3.00207	-662	645	-37.8026	36.8319	-66	219.6	12.54	188.627	10.7713	34.4383	1.96656	7	662	0.39973	37.8026	0.7482	0.3526	0.452717
ctx-rh-frontalpole	842.167	173.791	867.433	153.069	25.2667	2.95586	76.226	8.91741	13.9169	1.62809	-181	174	-21.1745	20.3556	34	61.8	7.22976	50.1985	5.87254	9.16495	1.07217	1	181	0.11699	21.1745	0.88385	0.0798	1.09802
[truncated: 489 more rows]
